# Supplementary material for: Western Hemisphere Zuphiini: descriptions of Coarazuphium whiteheadi, new species, and Zuphioides, new genus, and classification of the genera (Coleoptera, Carabidae)
Source: Zookeys. 2013 Jul 4;(315):17–54. doi: 10.3897/zookeys.315.5293 (PMC3713351; doi:10.3897/zookeys.315.5293)
Supplement: XML Treatment for Coarazuphium [file zookeys.315.5293-treatment1.xml]

<!DOCTYPE tp:taxon-treatment
  PUBLIC "-//TaxonX//DTD Taxonomic Treatment Publishing DTD v0 20100105//EN" "tax-treatment-NSO.dtd">
<tp:taxon-treatment xmlns:tp="http://www.plazi.org/taxpub"><tp:treatment-meta><mixed-citation publication-type="journal"><person-group><name><surname>Ball</surname><given-names>George E.</given-names></name><name><surname>Shpeley</surname><given-names>Danny</given-names></name></person-group><article-title>Western Hemisphere Zuphiini: descriptions of <italic>Coarazuphium whiteheadi</italic>, new species, and <italic>Zuphioides</italic>, new genus, and classification of the genera (Coleoptera, Carabidae)</article-title><source>Zookeys</source><day>4</day><month>7</month><year>2013</year><volume>2013</volume><issue>315</issue><fpage>17</fpage><lpage>54</lpage><pub-id pub-id-type="doi">10.3897/zookeys.315.5293</pub-id></mixed-citation></tp:treatment-meta><tp:nomenclature><tp:taxon-name>
                            <tp:taxon-name-part taxon-name-part-type="genus">Coarazuphium</tp:taxon-name-part>
                            <object-id xmlns:xlink="http://www.w3.org/1999/xlink" xlink:type="simple">http://species-id.net/wiki/Coarazuphium</object-id>
                        </tp:taxon-name><tp:taxon-authority>Gnaspini,Vanin &amp; Godoy, 1998</tp:taxon-authority><tp:nomenclature-citation-list><tp:nomenclature-citation><tp:taxon-name>Parazuphium</tp:taxon-name><comment>; <xref ref-type="bibr" rid="B33">Godoy and Vanin 1990</xref> : 795 (not <xref ref-type="bibr" rid="B37">Jeannel 1942</xref>). </comment></tp:nomenclature-citation><tp:nomenclature-citation><tp:taxon-name>Zuphium</tp:taxon-name><comment>; <xref ref-type="bibr" rid="B59">Mateu 1993</xref> : 486 (not <xref ref-type="bibr" rid="B41">Latreille 1805</xref>). </comment></tp:nomenclature-citation><tp:nomenclature-citation><tp:taxon-name>Coarazuphium</tp:taxon-name><comment><xref ref-type="bibr" rid="B3">Gnaspini, Vanin &amp; Godoy, 1998: 298. Álvares and Ferreira 2002</xref> : 41. <xref ref-type="bibr" rid="B51">Lorenz 2005</xref>: 507. <xref ref-type="bibr" rid="B65">Pellegrini and Ferreira 2011a</xref> : 39. <xref ref-type="bibr" rid="B66">Pellegrini and Ferreira 2011b</xref>: 47. </comment></tp:nomenclature-citation></tp:nomenclature-citation-list></tp:nomenclature><tp:treatment-sec sec-type="Type species"><title>Type species.</title><p><italic><tp:taxon-name>Parazuphium tessai</tp:taxon-name></italic> Godoy &amp; Vanin, 1990 (designated by <xref ref-type="bibr" rid="B32">Gnaspini et al. 1998</xref>).</p></tp:treatment-sec><tp:treatment-sec sec-type="Generic name"><title>Generic name.</title><p>As explained by <xref ref-type="bibr" rid="B32">Gnaspini et al. (1998</xref>: 299), the name <!--PageBreak--><italic><tp:taxon-name>Coarazuphium</tp:taxon-name></italic> is a compound Latinized neuter noun derived from “coara”, meaning hole or cave in the Tupi language (Brazilian, native tongue), plus <italic><tp:taxon-name>Zuphium</tp:taxon-name></italic>. The name refers to the troglophilic or troglobitic habits of the species of this genus, and their basic nominotypical <italic><tp:taxon-name>Zuphium</tp:taxon-name></italic>-like features.</p></tp:treatment-sec><tp:treatment-sec sec-type="Recognition"><title>Recognition.</title><p>With character states of Western Hemisphere <italic><tp:taxon-name>Zuphium</tp:taxon-name></italic> genus-group, restrictedas follows: size small; pronotum and dorsal surface of elytra moderately densely setose, setae decumbent; body markedly depressed; integument pale; head narrow, oviform, with posteriolateral margins broadly rounded; antennae elongate, antennomere 1 as long or longer than antennomeres 2-4; humeri narrowed, slightly or markedly so; metasternum short, metepisternum quadrate. Brachypterous or apterous. Male genitalia (<xref ref-type="fig" rid="F10">Figs 10A–10C</xref>): phallus without dorsal paraostial sclerites. Female genital tract (<xref ref-type="fig" rid="F12">Fig. 12A, 12B</xref>): without secondary spermathecal gland.</p></tp:treatment-sec><tp:treatment-sec sec-type="Description"><title>Description.</title><p>None required here. See <xref ref-type="bibr" rid="B32">Gnaspini et al. (1998</xref>: 298-299), <xref ref-type="bibr" rid="B66">Pellegrini and Ferreira (2011b)</xref>, and description of <italic><tp:taxon-name>Coarazuphium whiteheadi</tp:taxon-name></italic> below.</p></tp:treatment-sec><tp:treatment-sec sec-type="Geographical distribution"><title>Geographical distribution.</title><p>Confined to the Neotropical Region, the seven species of this genus are known only from southeastern Brazil (<xref ref-type="bibr" rid="B66">Pellegrini and Ferreria 2011b</xref>: 57, fig. 10) and southern Mexico (<xref ref-type="fig" rid="F14">Map 1</xref>). This is an example of the “Paleo-American distribution pattern” (see <xref ref-type="bibr" rid="B34">Halffter (1987)</xref> and <xref ref-type="bibr" rid="B46">Liebherr (1994</xref>: 845)).</p></tp:treatment-sec><tp:treatment-sec sec-type="Way of life"><title>Way of life.</title><p>The previously described species of genus <italic><tp:taxon-name>Coarazuphium</tp:taxon-name></italic> inhabit caves in one of two types of substrate (<xref ref-type="bibr" rid="B66">Pellegrini and Ferreira 2011b</xref>: 55): limestone, occupied by <italic><tp:taxon-name>Coarazuphium bezerra</tp:taxon-name></italic> Gnaspini, Vanin &amp; Godoy; <italic><tp:taxon-name>Coarazuphium cessaima</tp:taxon-name></italic> Gnaspini, Vanin &amp; Godoy; <italic><tp:taxon-name>Coarazuphium formoso</tp:taxon-name></italic> Pellegrini &amp; Ferreira; <italic><tp:taxon-name>Coarazuphium pains</tp:taxon-name></italic> Álvares &amp; Ferreira; and <italic><tp:taxon-name>Coarazuphium tessai</tp:taxon-name></italic> (Godoy &amp; Vanin); and iron ore, occupied by <italic><tp:taxon-name>Coarazuphium tapiaguassu</tp:taxon-name></italic> Pellegrini &amp; Ferreira. The caves in iron ore are described as “shallow”. Members of those species occupying the caves in limestone substrate are described as freely walking over the soil, and presumably resting exposed, rather than resting (hiding?) under rock cover. In contrast, all of the specimens collected of <italic><tp:taxon-name>Coarazuphium tapiaguassu</tp:taxon-name></italic> were found under rocks, on the cave floor. In contrast, known members of the Mexican species, <italic><tp:taxon-name>Coarazuphium whiteheadi</tp:taxon-name></italic>, new species, seem to be surface inhabitants (see below)</p></tp:treatment-sec><tp:treatment-sec sec-type="Parasites"><title>Parasites.</title><p>Some specimens of <italic><tp:taxon-name>Coarazuphium tapiaguassu</tp:taxon-name></italic> were infested by laboulbenelian fungi. The fungi were not identified further. See this topic for <italic><tp:taxon-name>Coarazuphium whiteheadi</tp:taxon-name></italic>, below.</p></tp:treatment-sec><tp:treatment-sec sec-type="Evolutionary considerations"><title>Evolutionary considerations.</title><p>The ultrastructural features (i.e., principally sensillar) observed with scanning electron microscopy by <xref ref-type="bibr" rid="B65">Pellegrini and Ferreria (2011a</xref>, <xref ref-type="bibr" rid="B66">2011b</xref>) differ only slightly between the two species of <italic><tp:taxon-name>Coarazuphium</tp:taxon-name></italic> that they studied, and between that genus and <italic><tp:taxon-name>Zuphioides</tp:taxon-name></italic> (cf. accompanying SEM illustrations of <italic><tp:taxon-name>Zuphioides mexicanum</tp:taxon-name></italic>). So, it seems to us unlikely that such features are or will be evolutionarily informative.</p><p>In contrast, the standard structural troglobitic features of <italic><tp:taxon-name>Coarazuphium</tp:taxon-name></italic> (lengthening of antennae and legs, depigmentation, micro- or anophthalmy, and reduction of elytral length, elytral humeri, metathorax and metathoracic wings) plus details of male and female genitalia are evolutionarily informative. Based on eye loss and more elongate appendages, <xref ref-type="bibr" rid="B32">Gnaspini et al. (1998</xref>: 303) proposed that <italic><tp:taxon-name>Coarazuphium cessaima</tp:taxon-name></italic> showed the more modified features, compared to <italic><tp:taxon-name>Coarazuphium tessai</tp:taxon-name></italic> and <italic><tp:taxon-name>Coarazuphium bezerra</tp:taxon-name></italic>, the only other species of <italic><tp:taxon-name>Coarazuphium</tp:taxon-name></italic> known at that time. <xref ref-type="bibr" rid="B3">Álvares and Ferreira (2002</xref>: 43) proposed that, based on the features noted above, their newly described <italic><tp:taxon-name>Coarazuphium pains</tp:taxon-name></italic> would occupy a position intermediate between <italic><tp:taxon-name>Coarazuphium cessaima</tp:taxon-name></italic> and <italic><tp:taxon-name>Coarazuphium tessai</tp:taxon-name></italic> + <italic><tp:taxon-name>Coarazuphium bezerra</tp:taxon-name></italic>.</p><!--PageBreak--><p>The external features of <!--PageBreak--><italic><tp:taxon-name>Coarazuphium</tp:taxon-name></italic> evidently evolved in parallel with, and independent of, four other zuphiine troglobite taxa: the remarkable Spanish <italic><tp:taxon-name>Ildobates neboti</tp:taxon-name></italic> Español, 1966; the Canary Islands <italic><tp:taxon-name>Parazuphium feloi</tp:taxon-name></italic> Machado (1997: 163); the Australian Nullarbor <italic><tp:taxon-name>Speozuphium poulteri</tp:taxon-name></italic> Moore (1995: 159) and <italic><tp:taxon-name>Speothalpius grayi</tp:taxon-name></italic> Moore (1995: 160). Another Canary Islands <italic><tp:taxon-name>Parazuphium</tp:taxon-name></italic> (<italic><tp:taxon-name>Parazuphium damascenum canariense</tp:taxon-name></italic> Machado, 1992: 580) exhibits these same reductive (though less developed) features, but it is evidently conspecific with the continental Palaearctic <italic><tp:taxon-name>Parazuphium damascenum damascenum</tp:taxon-name></italic> (Fairmaire, 1897). For a more detailed discussion of the matter see <xref ref-type="bibr" rid="B52">Machado (1992</xref>: 581–582).</p><p><xref ref-type="bibr" rid="B32">Gnaspini et al. (1998</xref>: 308–309) proposed for the Brazilian species of <!--PageBreak--><!--PageBreak--><italic><tp:taxon-name>Coarazuphium</tp:taxon-name></italic> that “..... these highly derived troglobitic features are due to a long-term <!--PageBreak-->isolation inside the subterranean environments, which took place under the drier climate to which the region was in the past and is still submitted in the present. It is largely accepted in the literature that cave arthropods are related to litter epigean and/or endogean ancestors, which already inhabited humid habitats. Therefore,... ... the ancestral species [of <italic><tp:taxon-name>Coarazuphium</tp:taxon-name></italic>] should have been epigean and lived in forested (or at least humid) areas, and occurred at least in part of the region where the genus occurs nowadays. From [such ancestral stock] several lineages invaded the caves from the northern Bambui Speleological Province, where they became isolated with the progressive shrinkage of humid environments. Thence, the origin of the genus takes back to a time when the area was not drying yet, which is probably the Tertiary”.</p><p>Discovery of the Mexican species adds important details to the story of evolution of <italic><tp:taxon-name>Coarazuphium</tp:taxon-name></italic>. First, the marked geographical range extension (from southeastern South America to the southern part of the North American continent) shows that this genus was not confined to eastern Brazil. Further, the distribution pattern lends support to the hypothesis of Gnaspini et. al. (see above) that <italic><tp:taxon-name>Coarazuphium</tp:taxon-name></italic> originated in early Tertiary time (i.e., before the beginning of the drying trend that extended through much of the Cenozoic era). Second, the extra-speleal humid forest existence of <italic><tp:taxon-name>Coarazuphium whiteheadi</tp:taxon-name></italic> suggests that the basic troglobitic features of <italic><tp:taxon-name>Coarazuphium</tp:taxon-name></italic> (microphthalmy, brachyptery, depigmentation, etc.) evolved in surface habitats, though probably in forested deep leaf litter locations, and were in effect preadaptations for cave life.</p><p>An additional observation relating to evolutionary history of the <italic><tp:taxon-name>Zuphium</tp:taxon-name></italic> genus groupis that shared features of <italic><tp:taxon-name>Zuphioides</tp:taxon-name></italic> and <italic><tp:taxon-name>Coarazuphium</tp:taxon-name></italic> indicate that these two genera may be adelphotaxa, with <italic><tp:taxon-name>Zuphioides</tp:taxon-name></italic> retaining mostly ancestral features including life in lowland hygrophilous or mesophilous situations.</p><p><bold>Key to species of genus <italic><tp:taxon-name>Coarazuphium</tp:taxon-name></italic> Gnaspini, Vanin &amp; Godoy</bold></p><table-wrap content-type="key" position="anchor" orientation="portrait"><table><tbody><tr><td rowspan="1" colspan="1">1</td><td rowspan="1" colspan="1">Anophthalmous (<xref ref-type="bibr" rid="B32">Gnaspini et al. 1998</xref>: 307, fig. 6). Maximum width of elytra near middle. Male genitalia: right paramere (<xref ref-type="bibr" rid="B32">Gnaspini et al. 1998</xref>: 306, fig. 10) styliform, about as long as left paramere</td><td rowspan="1" colspan="1"><italic><tp:taxon-name>Coarazuphium cessaima</tp:taxon-name></italic> Gnaspini, Vanin &amp; Godoy</td></tr><tr><td rowspan="1" colspan="1">1’</td><td rowspan="1" colspan="1">Microphthalmous. Maximum width of elytra near middle, or posteriad middle. Male genitalia: right paramere styliform or not, distinctly shorter than left paramere</td><td rowspan="1" colspan="1">2</td></tr><tr><td rowspan="1" colspan="1">2(1’)</td><td rowspan="1" colspan="1">Elytron with apical margin truncate, not sinuate. Male right paramere styliform or broad</td><td rowspan="1" colspan="1">3</td></tr><tr><td rowspan="1" colspan="1">2’</td><td rowspan="1" colspan="1">Elytron with apical margin sinuate. Male right paramere broad, not styliform, distinctly shorter than left paramere</td><td rowspan="1" colspan="1">5</td></tr><tr><td rowspan="1" colspan="1">3(2)</td><td rowspan="1" colspan="1">Head dorsally without setae posteriad the anterior supraorbital setae (Pellegrini and Ferreira 2011: 49, fig. 2A)</td><td rowspan="1" colspan="1"><italic><tp:taxon-name>Coarazuphium tapiaguassu</tp:taxon-name></italic> Pellegrini &amp; Ferreira</td></tr><tr><td rowspan="1" colspan="1"><!--PageBreak-->3’</td><td rowspan="1" colspan="1">Head dorsally with one to three pairs of setae posteriad the anterior supraorbital setae</td><td rowspan="1" colspan="1">4</td></tr><tr><td rowspan="1" colspan="1">4(3)</td><td rowspan="1" colspan="1">Labrum with anterior margin broadly concave. Prosternal setae two pair (<xref ref-type="bibr" rid="B3">Álvares and Ferreira 2002</xref>: 42, fig. 3). Maximum width (of elytra) posteriad transverse midline. Male right paramere (<xref ref-type="bibr" rid="B3">Álvares and Ferreira 2002</xref>: 42, fig. 6) broad, not styliform, distinctly shorter than left paramere. Brazil</td><td rowspan="1" colspan="1"><italic><tp:taxon-name>Coarazuphium pains</tp:taxon-name></italic> Álvares &amp; Ferreira</td></tr><tr><td rowspan="1" colspan="1">4’</td><td rowspan="1" colspan="1">Labrum (<xref ref-type="fig" rid="F5">Fig. 5A</xref>) with anterior margin irregularly convex. Prosternal setae one pair (<xref ref-type="fig" rid="F9">Fig. 9B</xref>). Male right paramere (<xref ref-type="fig" rid="F10">Fig. 10C</xref>, rp) styliform, more than half length of left paramere. Mexico</td><td rowspan="1" colspan="1"><italic><tp:taxon-name>Coarazuphium whiteheadi</tp:taxon-name></italic>, sp. n.</td></tr><tr><td rowspan="1" colspan="1">5(2’)</td><td rowspan="1" colspan="1">Head dorsally with three pairs of setae posteriad the anterior supraorbital setae (<xref ref-type="bibr" rid="B65">Pellegrini and Ferreira 2011a</xref>: figs 1A, 1B)</td><td rowspan="1" colspan="1"><italic><tp:taxon-name>Coarazuphium formoso</tp:taxon-name></italic> Pellegrini &amp; Ferreira</td></tr><tr><td rowspan="1" colspan="1">5’</td><td rowspan="1" colspan="1">Head dorsally with one or two pairs of setae posteriad the anterior supraorbital setae</td><td rowspan="1" colspan="1">6</td></tr><tr><td rowspan="1" colspan="1">6(5’)</td><td rowspan="1" colspan="1">Head dorsally with two pairs of setae (posterior supraorbitals and occipitals,) at posterior border of head capsule (<xref ref-type="bibr" rid="B32">Gnaspini et al. 1998</xref>: 304, fig. 1). Male left paramere broad, conchoid (<xref ref-type="bibr" rid="B32">Gnaspini et al. 1998</xref>: 305, fig. 3)</td><td rowspan="1" colspan="1"><italic><tp:taxon-name>Coarazuphium bezerra</tp:taxon-name></italic> Gnaspini, Vanin &amp; Godoy</td></tr><tr><td rowspan="1" colspan="1">6’</td><td rowspan="1" colspan="1">Single pair of setae (posterior supraorbitals) at posterior border of head capsule (<xref ref-type="bibr" rid="B33">Godoy and Vanin 1990</xref>: 796, fig. 1). Male left paramere styliform (<xref ref-type="bibr" rid="B33">Godoy and Vanin 1990</xref>: 798, fig. 2)</td><td rowspan="1" colspan="1"><italic><tp:taxon-name>Coarazuphium tessai</tp:taxon-name></italic> (Godoy &amp; Vanin)</td></tr></tbody></table></table-wrap></tp:treatment-sec><tp:treatment-sec><!--Section generated to contain objects referenced in tp:taxon-treatment.--><fig id="F10" position="float" orientation="portrait"><label>Figure 10.</label><caption><p>Digital images of male genitalia. <bold>A</bold>–<bold>C</bold> <italic><tp:taxon-name>Coarazuphium whiteheadi</tp:taxon-name></italic>, new species <bold>D</bold>–<bold>F</bold> <italic><tp:taxon-name>Zuphioides mexicanum</tp:taxon-name></italic> (Chaudoir). <bold>A</bold>, <bold>D</bold> left lateral aspect <bold>B</bold>, <bold>E</bold> dorsal aspect <bold>C</bold>, <bold>F</bold> right lateral aspect. Legend: <bold>ap</bold>, apical portion of phallus; <bold>APL</bold> length of apical portion <bold>; bb</bold>, basal bulb of phallus; <bold>emf</bold>, endophallic terminal microtrichial field; <bold>lp</bold>, left paramere; <bold>LPL</bold>, left paramere length; <bold>om</bold>, ostial membrane; <bold>OML</bold>, periostial membrane length; <bold>pj</bold>, parameral juxta; <bold>PL</bold>, phallus length; <bold>PW</bold>, phallus width; <bold>rp</bold>, right paramere; <bold>RPL</bold>, right paramere length; <bold>s,</bold> shaft of phallus. Scale bars = 0.5 mm.</p></caption><graphic xmlns:xlink="http://www.w3.org/1999/xlink" xlink:href="ZooKeys-315-017-g010.jpg" position="float" orientation="portrait" xlink:type="simple"/></fig><fig id="F12" position="float" orientation="portrait"><label>Figure 12.</label><caption><p>Line drawings of female reproductive tract, ventral aspect. <bold>A</bold> <italic><tp:taxon-name>Coarazuphium whiteheadi</tp:taxon-name></italic>, new species <bold>B</bold> <italic><tp:taxon-name>Zuphioides mexicanum</tp:taxon-name></italic> (Chaudoir). Legend: <bold>bc</bold>, bursa copulatrix; <bold>bl</bold>, base of laterotergite; <bold>bs</bold>, bursal sacculus; <bold>bgc1</bold>, base of gonocoxite 1; <bold>co</bold>, common oviduct; <bold>hs</bold>, helminthoid sclerite; <bold>sp</bold>, spermatheca; <bold>spg</bold>, spermathecal gland; <bold>spgd</bold>, spermathecal gland duct. Scale bar = 0.25 mm.</p></caption><graphic xmlns:xlink="http://www.w3.org/1999/xlink" xlink:href="ZooKeys-315-017-g012.jpg" position="float" orientation="portrait" xlink:type="simple"/></fig><fig id="F14" position="float" orientation="portrait"><label>Map 1.</label><caption><p>Outline map of southern North America, Middle America and northern South America, showing generalized geographical range of species of <italic><tp:taxon-name>Coarazuphium</tp:taxon-name></italic>. <bold>A</bold> <italic><tp:taxon-name>Coarazuphium whiteheadi</tp:taxon-name></italic>, new species <bold>B</bold> <italic><tp:taxon-name>Coarazuphium bezerra</tp:taxon-name></italic>, <italic>cessaima</italic>, <italic>formoso</italic>, <italic>pains</italic>, <italic>tapiaguassu</italic> and <italic>tessai</italic>.</p></caption><graphic xmlns:xlink="http://www.w3.org/1999/xlink" xlink:href="ZooKeys-315-017-g014.jpg" position="float" orientation="portrait" xlink:type="simple"/></fig><fig id="F5" position="float" orientation="portrait"><label>Figure 5.</label><caption><p>SEM micrographs of labra. <bold>A</bold> and <bold>B</bold> dorsal and ventral aspects, respectively, of <italic><tp:taxon-name>Coarazuphium whiteheadi</tp:taxon-name></italic>, new species <bold>C</bold> and <bold>D</bold> dorsal and ventral aspects, respectively, of <italic><tp:taxon-name>Zuphioides mexicanum</tp:taxon-name></italic> (Chaudoir). Legend: <bold>cr</bold>, crepis; <bold>ls</bold>, lateral seta; <bold>ped</bold>, pedium; <bold>pp</bold>, parapedial projection; <bold>ps</bold>, parapedial seta. Scale bars = 100 µm.</p></caption><graphic xmlns:xlink="http://www.w3.org/1999/xlink" xlink:href="ZooKeys-315-017-g005.jpg" position="float" orientation="portrait" xlink:type="simple"/></fig><fig id="F9" position="float" orientation="portrait"><label>Figure 9.</label><caption><p><bold>A</bold> SEM micrograph of fore tarsus of <italic><tp:taxon-name>Zuphioides mexicanum</tp:taxon-name></italic> (Chaudoir). Legend: <bold>as</bold>, articulo-seta; <bold>ts</bold>, trichoid seta. Scale bar = 100 µm. <bold>B</bold> Line drawing of prothorax and base of head, ventral aspect, of <italic><tp:taxon-name>Coarazuphium whiteheadi</tp:taxon-name></italic>, new species. Only medial pair of prominent prosternal setae illustrated, vestiture omitted. Scale bar = 1 mm.</p></caption><graphic xmlns:xlink="http://www.w3.org/1999/xlink" xlink:href="ZooKeys-315-017-g009.jpg" position="float" orientation="portrait" xlink:type="simple"/></fig></tp:treatment-sec><ref-list><ref id="B33"><mixed-citation xmlns:xlink="http://www.w3.org/1999/xlink" xlink:type="simple"><person-group><name name-style="western"><surname>Godoy</surname><given-names>NM</given-names></name><name name-style="western"><surname>Vanin</surname><given-names>SA</given-names></name></person-group> (<year>1990</year>) <article-title><italic>Parazuphium tessai</italic>, sp. n., a new cavernicolous beetle from Bahia, Brazil (Coleoptera, Carabidae, Zuphiini).</article-title><source>Revista Brasiliera de Entomologia</source><volume>34</volume>: <fpage>795</fpage>-<lpage>799</lpage>.</mixed-citation></ref><ref id="B37"><mixed-citation xmlns:xlink="http://www.w3.org/1999/xlink" xlink:type="simple"><person-group><name name-style="western"><surname>Jeannel</surname><given-names>R</given-names></name></person-group> (<year>1942</year>) <source>Coléoptères Carabiques. Deuxième Partie. Faune de France 40. Paul Lechevalier et Fils, Paris. Pp. 573–1173.</source></mixed-citation></ref><ref id="B59"><mixed-citation xmlns:xlink="http://www.w3.org/1999/xlink" xlink:type="simple"><person-group><name name-style="western"><surname>Mateu</surname><given-names>J</given-names></name></person-group> (<year>1993</year>) <article-title>Contribution a la connaissance du genre <italic>Parazuphium</italic> Jeannel en Afrique noir (Coleoptera Carabidae).</article-title><source>Journal of African Zoology</source><volume>107</volume>: <fpage>485</fpage>-<lpage>503</lpage>.</mixed-citation></ref><ref id="B41"><mixed-citation xmlns:xlink="http://www.w3.org/1999/xlink" xlink:type="simple"><person-group><name name-style="western"><surname>Latreille</surname><given-names>PA</given-names></name></person-group> (<year>1805</year>) <source>Genera Crustaceorum et Insectorum secundum ordinem naturalem in familias disposita, iconibus exemplisque plurimis explicata. Tomus primus. Amand Koenig Parisiis et Argentorat, xviii + 302 + [1] pp. + 16 plates.</source></mixed-citation></ref><ref id="B3"><mixed-citation xmlns:xlink="http://www.w3.org/1999/xlink" xlink:type="simple"><person-group><name name-style="western"><surname>Álvares</surname><given-names>ESS</given-names></name><name name-style="western"><surname>Ferreira</surname><given-names>RL</given-names></name></person-group> (<year>2002</year>) <article-title><italic>Coarazuphium pains</italic>, a new species of troglobitic beetle from Brazil (Coleoptera: Carabidae: Zuphiini).</article-title><source>Lundiana</source><volume>3</volume>: <fpage>41</fpage>-<lpage>43</lpage>.</mixed-citation></ref><ref id="B51"><mixed-citation xmlns:xlink="http://www.w3.org/1999/xlink" xlink:type="simple"><person-group><name name-style="western"><surname>Lorenz</surname><given-names>W</given-names></name></person-group> (<year>2005</year>) <source>Systematic List of extant Ground Beetles of the World (Insecta Coleoptera “Geadephaga”: Trachypachidae and Carabidae incl. Paussinae, Cicindelinae, Rhysodinae). Ed. 2.</source><publisher-name>Published by Author</publisher-name>, <publisher-loc>Tutzing</publisher-loc>, <lpage>530</lpage> pp.</mixed-citation></ref><ref id="B65"><mixed-citation xmlns:xlink="http://www.w3.org/1999/xlink" xlink:type="simple"><person-group><name name-style="western"><surname>Pellegrini</surname><given-names>TG</given-names></name><name name-style="western"><surname>Ferreira</surname><given-names>RL</given-names></name></person-group> (<year>2011a</year>) <article-title>Ultrastructural analysis of <italic>Coarazuphium formoso</italic> (Coleoptera: Carabidae: Zuphiini), a new Brazilian troglobitic beetle.</article-title><source>Zootaxa</source><volume>2866</volume>: <fpage>39</fpage>-<lpage>49</lpage>.</mixed-citation></ref><ref id="B66"><mixed-citation xmlns:xlink="http://www.w3.org/1999/xlink" xlink:type="simple"><person-group><name name-style="western"><surname>Pellegrini</surname><given-names>TG</given-names></name><name name-style="western"><surname>Ferreira</surname><given-names>RL</given-names></name></person-group> (<year>2011b</year>) <article-title><italic>Coarazuphium tapiaguassu</italic> (Coleoptera: Carabidae: Zuphiini), a new Brazilian troglobitic beetle, with ultrastructural analysis and ecological considerations.</article-title><source>Zootaxa</source><volume>3116</volume>: <fpage>47</fpage>-<lpage>58</lpage>.</mixed-citation></ref><ref id="B32"><mixed-citation xmlns:xlink="http://www.w3.org/1999/xlink" xlink:type="simple"><person-group><name name-style="western"><surname>Gnaspini</surname><given-names>P</given-names></name><name name-style="western"><surname>Vanin</surname><given-names>SA</given-names></name><name name-style="western"><surname>Godoy</surname><given-names>NM</given-names></name></person-group> (<year>1998</year>) <article-title>A new genus of troglobitic carabid beetle from Brazil (Coleoptera: Carabidae: Zuphiini).</article-title><source>Papéis Avulsos de Zoologia Museu de Zoologia da Universidade de São Paulo</source><volume>40</volume>: <fpage>297</fpage>-<lpage>309</lpage>.</mixed-citation></ref><ref id="B34"><mixed-citation xmlns:xlink="http://www.w3.org/1999/xlink" xlink:type="simple"><person-group><name name-style="western"><surname>Halffter</surname><given-names>G</given-names></name></person-group> (<year>1987</year>) <article-title>Biogeography of the montane entomofauna of Mexico and Central America.</article-title><source>Annual Review of Entomology</source><volume>32</volume>: <fpage>95</fpage>-<lpage>114</lpage>. doi: <ext-link ext-link-type="uri" xlink:href="http://dx.doi.org/10.1146/annurev.en.32.010187.000523" xlink:type="simple">10.1146/annurev.en.32.010187.000523</ext-link></mixed-citation></ref><ref id="B46"><mixed-citation xmlns:xlink="http://www.w3.org/1999/xlink" xlink:type="simple"><person-group><name name-style="western"><surname>Liebherr</surname><given-names>JK</given-names></name></person-group> (<year>1994</year>) <article-title>Biogeographic patterns of Montane Mexican and Central American Carabidae (Coleoptera).</article-title><source>Canadian Entomologist</source><volume>126</volume>: <fpage>841</fpage>-<lpage>860</lpage>. doi: <ext-link ext-link-type="uri" xlink:href="http://dx.doi.org/10.4039/Ent126841-3" xlink:type="simple">10.4039/Ent126841-3</ext-link></mixed-citation></ref><ref id="B52"><mixed-citation xmlns:xlink="http://www.w3.org/1999/xlink" xlink:type="simple"><person-group><name name-style="western"><surname>Machado</surname><given-names>A</given-names></name></person-group> (<year>1992</year>) <source>Monografia de los Carabidos de las Islas Canarias.</source><publisher-name>Instituto de Estudios Canarias</publisher-name>, <publisher-loc>La Laguna</publisher-loc>, <lpage>734</lpage> pp.</mixed-citation></ref></ref-list></tp:taxon-treatment>
