# Supplementary material for: Western Hemisphere Zuphiini: descriptions of Coarazuphium whiteheadi, new species, and Zuphioides, new genus, and classification of the genera (Coleoptera, Carabidae)
Source: Zookeys. 2013 Jul 4;(315):17–54. doi: 10.3897/zookeys.315.5293 (PMC3713351; doi:10.3897/zookeys.315.5293)
Supplement: XML Treatment for Coarazuphium whiteheadi [file zookeys.315.5293-treatment2.xml]

<!DOCTYPE tp:taxon-treatment
  PUBLIC "-//TaxonX//DTD Taxonomic Treatment Publishing DTD v0 20100105//EN" "tax-treatment-NSO.dtd">
<tp:taxon-treatment xmlns:tp="http://www.plazi.org/taxpub"><tp:treatment-meta><mixed-citation publication-type="journal"><person-group><name><surname>Ball</surname><given-names>George E.</given-names></name><name><surname>Shpeley</surname><given-names>Danny</given-names></name></person-group><article-title>Western Hemisphere Zuphiini: descriptions of <italic>Coarazuphium whiteheadi</italic>, new species, and <italic>Zuphioides</italic>, new genus, and classification of the genera (Coleoptera, Carabidae)</article-title><source>Zookeys</source><day>4</day><month>7</month><year>2013</year><volume>2013</volume><issue>315</issue><fpage>17</fpage><lpage>54</lpage><pub-id pub-id-type="doi">10.3897/zookeys.315.5293</pub-id></mixed-citation></tp:treatment-meta><tp:nomenclature><tp:taxon-name>
                            <tp:taxon-name-part taxon-name-part-type="genus">Coarazuphium</tp:taxon-name-part>
                            <tp:taxon-name-part taxon-name-part-type="species">whiteheadi</tp:taxon-name-part>
                            <object-id xmlns:xlink="http://www.w3.org/1999/xlink" xlink:type="simple">urn:lsid:zoobank.org:act:1CC227B6-FA52-40DC-8FC4-C25A060CE300</object-id>
                            <object-id xmlns:xlink="http://www.w3.org/1999/xlink" xlink:type="simple">http://species-id.net/wiki/Coarazuphium_whiteheadi</object-id>
                        </tp:taxon-name><tp:taxon-status xmlns:xlink="http://www.w3.org/1999/xlink" xlink:type="simple">sp. n.</tp:taxon-status><xref ref-type="fig" rid="F1">Figs 1A</xref><xref ref-type="fig" rid="F2">, 2A</xref><xref ref-type="fig" rid="F3">, 3A</xref><xref ref-type="fig" rid="F4">, 4A, 4C</xref><xref ref-type="fig" rid="F5">, 5A, 5B</xref><xref ref-type="fig" rid="F6">, 6A–6F</xref><xref ref-type="fig" rid="F8">, 8A–8C</xref><xref ref-type="fig" rid="F9">, 9B</xref><xref ref-type="fig" rid="F10">, 10A–10C</xref><xref ref-type="fig" rid="F11">, 11A–11C</xref><xref ref-type="fig" rid="F12">, 12A</xref><xref ref-type="fig" rid="F14">, Map 1</xref></tp:nomenclature><tp:treatment-sec sec-type="Type material"><title>Type material.</title><p>Three specimens, as follows. HOLOTYPE female, labeled: “MEXICO, Oaxaca/ 7100’ 21.8 mi./ n. Juchatengo/ VII.18-19.1966”; “George E. Ball/ D. R. Whitehead/ collectors” (USNM). PARATYPES two: female, labeled same as holotype (UASM); male, labeled: “MEXICO, Oaxaca/ Mt. Alban, near ruins/ Acacia scrub 6000 ft/ VI-3/4-82/ Rolf L. Aalbu, col.” (USNM).</p></tp:treatment-sec><tp:treatment-sec sec-type="Type locality"><title>Type locality.</title><p>Ridge top, Sierra de Miahuatlan, in western Oaxaca, Mexico, at 2164 m, 35 km north of San Pedro Juchatengo, <named-content xmlns:xlink="http://www.w3.org/1999/xlink" content-type="dwc:verbatimCoordinates" xlink:type="simple">16.462N, 97.010W</named-content>.</p><!--PageBreak--><!--PageBreak--></tp:treatment-sec><tp:treatment-sec sec-type="Specific epithet"><title>Specific epithet.</title><p>A Latinized eponym, masculine gender, genitive case, based on the surname of Donald R. Whitehead, now deceased, one of the collectors of the type series of this species.</p></tp:treatment-sec><tp:treatment-sec sec-type="Recognition"><title>Recognition.</title><p>See key, above.</p></tp:treatment-sec><tp:treatment-sec sec-type="Description"><title>Description.</title><p><italic>Size and proportions</italic>. Small, OBL 4.13–4.40 mm; EW 1.36–1.48 mm A1L/A2-4L 1.03–1.11; HW/PW 1.08.</p><p><italic>Color</italic>. Body testaceous, in life almost white; appendages slightly paler; vestiture golden.</p><p><italic>Habitus</italic> (<xref ref-type="fig" rid="F1">Fig. 1A</xref>). Flat, overall. Head capsule (dorsal aspect, <xref ref-type="fig" rid="F2">Fig. 2A</xref>) oviform, broadly rounded posteriolaterally. Eyes (<xref ref-type="fig" rid="F3">Fig. 3A</xref>) flat, hardly perceptible, ommatidia not evident at 50×. Pronotum narrow. Elytra narrowed anteriorly and posteriorly, lateral margins distinctly bowed.</p><p><italic>Microsculpture</italic>. Dorsal surface of head capsule (including clypeus) and pronotum smooth, microlines not evident; labrum and elytra with microlines fine (not easily seen at 50× or lower magnification), mesh pattern isodiametric. Ventral surface with microlines fine, generally transverse, sculpticells rather short.</p><p><italic>Luster</italic>. Dorsal surface of head and pronotum shiny, elytra somewhat duller.</p><!--PageBreak--><p><italic>Body vestiture and punctation</italic>. Dorsal surface of head and pronotum sparsely punctate, vestiture sparse. Elytra with punctation and vestiture dense, vestitural setae decumbent. <italic>Abdomen</italic>. Abdominal sterna IV-VI with punctation rather sparse, vestitural setae decumbent.</p><p><italic>Fixed setae</italic>. Head (<xref ref-type="fig" rid="F4">Fig. 4A, 4C</xref>): clypeus one pair; head capsule with anterior pair of supraorbitals (<bold>asos</bold>) above eyes; posterior pair of supraorbitals (<bold>psos</bold>) posteriad eyes; one pair of postocular setae (<bold>pos</bold>) immediately behind eyes, laterally; one pair of occipital setae (<bold>ocs</bold>) posteriorly and mediad eyes; also one pair posterior supernumerary setae (<bold>psus</bold>) laterad and close to posterior supraorbital setae. Antennomere 1 (<xref ref-type="fig" rid="F4">Fig. 4B</xref>, <bold>as1</bold>) with single long seta distally, and row of several semi-erect setae more proximally (<xref ref-type="fig" rid="F4">Fig. 4B</xref>, <bold>as2</bold>, <bold>as3</bold>). Pronotum with two pairs of lateral marginal setae, anterior pair in anterior 1/8, posterior pair at posteriolateral angles. Prosternum with one pair paramedial setae anterioventrally (cf. <xref ref-type="fig" rid="F9">Fig. 9B</xref>). Elytra: each elytron anteriorly with parascutellar seta; lateral setae about 21 (one group anteriorly, one group posteriorly, and single seta medially). Abdominal sterna IV–VI each with one pair of ambulatory setae, sternum VII with one pair of long setae near posterior margin.</p><p><italic>Head</italic>, <italic>dorsal aspect</italic> (<xref ref-type="fig" rid="F1">Fig. 1A</xref>). Postoccipital suture evident. Frontoclypeal suture present, with frons and clypeus separate. Genal sulcus (<xref ref-type="fig" rid="F4">Fig. 4A</xref>, <bold>gs</bold>) broad, ventral margin sinuous.</p><p><italic>Eyes</italic>. (<xref ref-type="fig" rid="F3">Fig. 3A</xref>) Small, flat, ommatidia not evident at 50×, or lower magnification.</p><p><italic>Antennae</italic>. (<xref ref-type="fig" rid="F4">Fig. 4A</xref>). Filiform, extended about body length. Antennomere 1 (<bold>a1</bold>) rather slender, slightly longer than antennomeres <bold>a2</bold>-<bold>a4</bold>; antennomere 2 short, about half length of <bold>a3</bold>; antennomeres 3–11 narrow, cylindrical, distinctly longer than wide.</p><p><italic>Mouthparts</italic>. As described for <italic><tp:taxon-name>Zuphium</tp:taxon-name></italic> genus-group, above. <italic>Labrum</italic> (<xref ref-type="fig" rid="F5">Fig. 5A</xref>).</p><p>Rectangular, lateral margins rounded; anterior margin irregularly convex; six dorsal setae, lateral setae longer than four medials. Epipharynx (<xref ref-type="fig" rid="F5">Fig. 5B</xref>).</p><p><italic>Mandibles</italic> (<xref ref-type="fig" rid="F6">Figs 6A–6F</xref>) <italic>Maxillae</italic> (<xref ref-type="fig" rid="F8">Figs 8A–8B</xref>). <italic>Labium</italic>, <italic>ventral aspect</italic> (<xref ref-type="fig" rid="F8">Fig. 8C</xref>).</p><p><italic>Pronotum</italic> (<xref ref-type="fig" rid="F1">Fig. 1A</xref>). Anterior margin truncate, lateral margins markedly sinuate posteriorly, posteriolateral angles prominent, dentiform, slightly anteriad posterior margin; surface impressions (anterior and posterior transverse and median longitudinal) shallow; lateral grooves and posteriolateral impressions moderately deep.</p><p><italic>Pterothorax</italic>. Metasternum short; metepisternum quadrate.</p><p><italic>Elytra</italic> (<xref ref-type="fig" rid="F1">Fig. 1A</xref>). Separate, not fused along suture. Each elytron more or less rectangular, but narrowed anteriorly and posteriorly, lateral margin thus distinctly bowed; humerus projected anteriorly, basal ridge sinuate; apical margin truncate, with narrow band of membrane; surface with striae very shallow, intervals almost flat.</p><p><italic>Hind wings</italic>. Short stubs, brachypterous.</p><p><italic>Abdomen</italic>. Sternum VII with apical margin truncate.</p><p><italic>Male genitalia</italic> (<xref ref-type="fig" rid="F10">Figs 10A–10C</xref>). Anopic. Phallus narrow (PW/PL 0.238), slightly curved ventrally, narrowed apically, apical margin rounded, apical portion very short (AL/PL 0.063), ostial membrane extensive (OM/PL 0.317). Left paramere (<bold>lp</bold>) conchoid. Right paramere (<bold>rp</bold>) styliform, relatively long (RP/LP 0.317).</p><!--PageBreak--><p><italic>Female genitalia</italic>: <italic>ovipositor</italic> (<xref ref-type="fig" rid="F11">Figs 11A–11C</xref>). Gonocoxite 1 (<bold>gc1</bold>) with patch of long trichoid setae distally on ventral surface. Gonocoxite 2 (<bold>gc2</bold>) short, thick; in lateral aspect falciform, apex pointed, row of four long trichoid setae dorso- and ventro-laterally; in dorso-ventral aspect, broad, paddle-like, apex deeply notched; dorsal surface glabrous except for dorso-lateral and ventro-lateral trichoid setae; ventral surface toward margins with row of pit pegs (<bold>mpp</bold>), preapical setose organ (<bold>pso</bold>) circuloid, with two furrow pegs (<bold>fp</bold>) and two very short nematiform setae (<bold>ns</bold>).</p><p><italic>Female genital tract</italic> (<xref ref-type="fig" rid="F12">Fig. 12A</xref>). Bursa copulatrix (<bold>bc</bold>) ended in an expanded bulbous anterior extension (<bold>bs</bold>). Common oviduct (<bold>co</bold>) inserted in bursa copulatrix at base of the anterior extension. Spermatheca (<bold>sp,</bold> broken) slender, inserted on bursal sac beside insertion point of spermathecal gland duct (<bold>spgd</bold>); latter with swelling proximad spermathecal gland (<bold>spg</bold>). Without helminthoid sclerite. Without secondary spermathecal gland.</p></tp:treatment-sec><tp:treatment-sec sec-type="Collecting notes and habitat"><title>Collecting notes and habitat.</title><p>The specimens from the type locality were collected in the remains of a cloud forest. One was on the ground, in leaf litter; using a Bowie knife, the other was dug out of wet wood of a pine log, near the ground surface. The Monte Alban specimen was likely taken from a dark crevice, “where the temperature was much cooler than outside“ (Rolf Aalbu, personal communication). Judging from the structural features of the type material, this species may be troglophilic, but not troglobitic, as are its Brazilian congeners (<xref ref-type="bibr" rid="B32">Gnaspini et al. 1998</xref>; <xref ref-type="bibr" rid="B66">Pellegrini and Ferreira 2011b</xref>).</p></tp:treatment-sec><tp:treatment-sec sec-type="Parasites"><title>Parasites.</title><p>Attached to the holotype was a fungus of the species <italic><tp:taxon-name>Rhachomyces zuphii</tp:taxon-name></italic> Thaxter (<tp:taxon-name>Laboulbeniales</tp:taxon-name>: <tp:taxon-name>Laboulbeniaceae</tp:taxon-name>) (determiner of fungus not indicated on label), which is now attached to a pinned rectangular piece of clear plastic by a drop of balsam.</p></tp:treatment-sec><tp:treatment-sec sec-type="Geographical distribution"><title>Geographical distribution</title><p>(<xref ref-type="fig" rid="F14">Map 1</xref>). This species is known only from two montane localities in the Mexican state of Oaxaca.</p></tp:treatment-sec><tp:treatment-sec sec-type="Material examined"><title>Material examined.</title><p>Type specimens, only. For label details, see above.</p></tp:treatment-sec><tp:treatment-sec><!--Section generated to contain objects referenced in tp:taxon-treatment.--><fig id="F1" position="float" orientation="portrait"><label>Figure 1.</label><caption><p>Habitus, dorsal aspect, of: <bold>A</bold> <italic><tp:taxon-name>Coarazuphium whiteheadi</tp:taxon-name></italic>, new species <bold>B</bold> <italic><tp:taxon-name>Zuphioides mexicanum</tp:taxon-name></italic> (Chaudoir). Scale bars = 5 mm.</p></caption><graphic xmlns:xlink="http://www.w3.org/1999/xlink" xlink:href="ZooKeys-315-017-g001.jpg" position="float" orientation="portrait" xlink:type="simple"/></fig><fig id="F2" position="float" orientation="portrait"><label>Figure 2.</label><caption><p>Head, dorsal aspect, of: <bold>A</bold> <italic><tp:taxon-name>Coarazuphium whiteheadi</tp:taxon-name></italic>, new species <bold>B</bold> <italic><tp:taxon-name>Zuphioides mexicanum</tp:taxon-name></italic> (Chaudoir). Scale bars = 1 mm.</p></caption><graphic xmlns:xlink="http://www.w3.org/1999/xlink" xlink:href="ZooKeys-315-017-g002.jpg" position="float" orientation="portrait" xlink:type="simple"/></fig><fig id="F3" position="float" orientation="portrait"><label>Figure 3.</label><caption><p>Head and prothorax, lateral aspect, of: <bold>A</bold> <italic><tp:taxon-name>Coarazuphium whiteheadi</tp:taxon-name></italic>, new species <bold>B</bold> <italic><tp:taxon-name>Zuphioides mexicanum</tp:taxon-name></italic> (Chaudoir). Legend: arrow indicates eye. Scale bars = 1 mm.</p></caption><graphic xmlns:xlink="http://www.w3.org/1999/xlink" xlink:href="ZooKeys-315-017-g003.jpg" position="float" orientation="portrait" xlink:type="simple"/></fig><fig id="F4" position="float" orientation="portrait"><label>Figure 4.</label><caption><p>SEM micrographs of head and antennomere 1, dorsal aspect. <bold>A</bold> and <bold>B</bold> <italic><tp:taxon-name>Coarazuphium whiteheadi</tp:taxon-name></italic>, new species <bold>C</bold> and <bold>D</bold> <italic><tp:taxon-name>Zuphioides mexicanum</tp:taxon-name></italic> (Chaudoir). Legend: <bold>a1</bold>, antennomere 1; <bold>as1, as2, as3,</bold> erect setae on antennomere 1; <bold>asos</bold>, anterior supraorbital seta; <bold>cl</bold>, clypeus; <bold>e</bold>, eye; <bold>gs</bold>, genal sulcus; <bold>n</bold>, neck; <bold>ocs</bold>, occipital seta; <bold>pocs</bold>, postoccipital suture; <bold>pos</bold>, postocular seta; <bold>psos</bold>, posterior supraorbital seta; <bold>ss</bold>, posterior supernumerary seta. Scale bars: <bold>A</bold> and <bold>C</bold> = 500 µm; <bold>B</bold> and <bold>D</bold> = 200 µm.</p></caption><graphic xmlns:xlink="http://www.w3.org/1999/xlink" xlink:href="ZooKeys-315-017-g004.jpg" position="float" orientation="portrait" xlink:type="simple"/></fig><fig id="F5" position="float" orientation="portrait"><label>Figure 5.</label><caption><p>SEM micrographs of labra. <bold>A</bold> and <bold>B</bold> dorsal and ventral aspects, respectively, of <italic><tp:taxon-name>Coarazuphium whiteheadi</tp:taxon-name></italic>, new species <bold>C</bold> and <bold>D</bold> dorsal and ventral aspects, respectively, of <italic><tp:taxon-name>Zuphioides mexicanum</tp:taxon-name></italic> (Chaudoir). Legend: <bold>cr</bold>, crepis; <bold>ls</bold>, lateral seta; <bold>ped</bold>, pedium; <bold>pp</bold>, parapedial projection; <bold>ps</bold>, parapedial seta. Scale bars = 100 µm.</p></caption><graphic xmlns:xlink="http://www.w3.org/1999/xlink" xlink:href="ZooKeys-315-017-g005.jpg" position="float" orientation="portrait" xlink:type="simple"/></fig><fig id="F6" position="float" orientation="portrait"><label>Figure 6.</label><caption><p>SEM micrographs of mandibles of <italic><tp:taxon-name>Coarazuphium whiteheadi</tp:taxon-name></italic>, new species. <bold>A</bold> and <bold>D</bold> dorsal aspect <bold>B</bold> and <bold>E</bold> ventral aspect <bold>C</bold> and <bold>F</bold> lateral aspect. Legend: <bold>art</bold>, anterior retinacular tooth; <bold>B</bold>, basal area; <bold>bb</bold>, basal brush; <bold>it</bold>, incisor tooth; <bold>mt</bold>, molar tooth; <bold>pmt</bold>, premolar tooth; <bold>prt</bold>, posterior retinacular ridge; <bold>rr</bold>, retinacular ridge; <bold>s</bold>, scrobe; <bold>ss</bold>, scrobal seta; <bold>str</bold>, supraterebral ridge; <bold>T</bold>, terebra; <bold>tr,</bold> terebral ridge; <bold>tt</bold>, terebral tooth; <bold>vg</bold>, ventral groove; <bold>vm</bold>, ventral microtrichia. Scale bars = 100 µm.</p></caption><graphic xmlns:xlink="http://www.w3.org/1999/xlink" xlink:href="ZooKeys-315-017-g006.jpg" position="float" orientation="portrait" xlink:type="simple"/></fig><fig id="F8" position="float" orientation="portrait"><label>Figure 8.</label><caption><p>SEM micrographs of left maxillae and labia. <bold>A</bold>–<bold>C</bold> <italic><tp:taxon-name>Coarazuphium whiteheadi</tp:taxon-name></italic>, new species <bold>D</bold>–<bold>F</bold> <italic><tp:taxon-name>Zuphioides mexicanum</tp:taxon-name></italic> (Chaudoir). Legend: <bold>bs</bold>, basistipes; <bold>bss</bold>, basistipital seta; <bold>c</bold>, cardo; <bold>ds</bold>, distitipes; <bold>el</bold>, epilobe; <bold>g1</bold>, galeomere 1; <bold>g2</bold>, galeomere 2; <bold>gls</bold>, glossal sclerite; <bold>l</bold>, lacinia; <bold>lp1</bold>, labial palpomere 1; <bold>lp2</bold>, labial palpomere 2; <bold>lp2s</bold>, labial palpomere 2 seta; <bold>lp3</bold>, labial palpomere 3; <bold>lt</bold>, lacinial tooth; <bold>mll</bold>, mental lateral lobe; <bold>mp1</bold>, maxillary palpomere 1; <bold>mp2</bold>, maxillary palpomere 2; <bold>mp3,</bold> maxillary palpomere 3; <bold>mp4</bold>, maxillary palpomere 4; <bold>mt</bold>, mental tooth; <bold>pgl</bold>, paraglossa; <bold>pgr</bold>, palpiger; <bold>pl</bold>, palpifer; <bold>pls</bold>, palpifer seta; <bold>pms</bold>, paramedial mental seta; <bold>sm</bold>, submentum; <bold>sms</bold>, submental seta; <bold>tgs</bold>, terminal glossal seta; <bold>vgs</bold>, ventral glossal seta. Scale bars = 100 µm.</p></caption><graphic xmlns:xlink="http://www.w3.org/1999/xlink" xlink:href="ZooKeys-315-017-g008.jpg" position="float" orientation="portrait" xlink:type="simple"/></fig><fig id="F9" position="float" orientation="portrait"><label>Figure 9.</label><caption><p><bold>A</bold> SEM micrograph of fore tarsus of <italic><tp:taxon-name>Zuphioides mexicanum</tp:taxon-name></italic> (Chaudoir). Legend: <bold>as</bold>, articulo-seta; <bold>ts</bold>, trichoid seta. Scale bar = 100 µm. <bold>B</bold> Line drawing of prothorax and base of head, ventral aspect, of <italic><tp:taxon-name>Coarazuphium whiteheadi</tp:taxon-name></italic>, new species. Only medial pair of prominent prosternal setae illustrated, vestiture omitted. Scale bar = 1 mm.</p></caption><graphic xmlns:xlink="http://www.w3.org/1999/xlink" xlink:href="ZooKeys-315-017-g009.jpg" position="float" orientation="portrait" xlink:type="simple"/></fig><fig id="F10" position="float" orientation="portrait"><label>Figure 10.</label><caption><p>Digital images of male genitalia. <bold>A</bold>–<bold>C</bold> <italic><tp:taxon-name>Coarazuphium whiteheadi</tp:taxon-name></italic>, new species <bold>D</bold>–<bold>F</bold> <italic><tp:taxon-name>Zuphioides mexicanum</tp:taxon-name></italic> (Chaudoir). <bold>A</bold>, <bold>D</bold> left lateral aspect <bold>B</bold>, <bold>E</bold> dorsal aspect <bold>C</bold>, <bold>F</bold> right lateral aspect. Legend: <bold>ap</bold>, apical portion of phallus; <bold>APL</bold> length of apical portion <bold>; bb</bold>, basal bulb of phallus; <bold>emf</bold>, endophallic terminal microtrichial field; <bold>lp</bold>, left paramere; <bold>LPL</bold>, left paramere length; <bold>om</bold>, ostial membrane; <bold>OML</bold>, periostial membrane length; <bold>pj</bold>, parameral juxta; <bold>PL</bold>, phallus length; <bold>PW</bold>, phallus width; <bold>rp</bold>, right paramere; <bold>RPL</bold>, right paramere length; <bold>s,</bold> shaft of phallus. Scale bars = 0.5 mm.</p></caption><graphic xmlns:xlink="http://www.w3.org/1999/xlink" xlink:href="ZooKeys-315-017-g010.jpg" position="float" orientation="portrait" xlink:type="simple"/></fig><fig id="F11" position="float" orientation="portrait"><label>Figure 11.</label><caption><p>SEM micrographs of female ovipositor sclerites. <bold>A</bold>–<bold>C</bold> <italic><tp:taxon-name>Coarazuphium whiteheadi</tp:taxon-name></italic>, new species <bold>D</bold>–<bold>F</bold> <italic><tp:taxon-name>Zuphioides mexicanum</tp:taxon-name></italic> (Chaudoir). <bold>A</bold>, <bold>D</bold> left lateral aspect <bold>B</bold>, <bold>E</bold> dorsal aspect <bold>C</bold>, <bold>F</bold> ventral aspect. Legend: <bold>fp</bold>, furrow peg; <bold>gc1</bold>, gonocoxite 1; <bold>gc2</bold>, gonocoxite 2; <bold>mpp</bold>, marginal pit pegs; <bold>ns</bold>, nematiform seta; <bold>pso</bold>, preapical setose organ; <bold>ts</bold>, trichoid seta. Scale bars = 100 µm.</p></caption><graphic xmlns:xlink="http://www.w3.org/1999/xlink" xlink:href="ZooKeys-315-017-g011.jpg" position="float" orientation="portrait" xlink:type="simple"/></fig><fig id="F12" position="float" orientation="portrait"><label>Figure 12.</label><caption><p>Line drawings of female reproductive tract, ventral aspect. <bold>A</bold> <italic><tp:taxon-name>Coarazuphium whiteheadi</tp:taxon-name></italic>, new species <bold>B</bold> <italic><tp:taxon-name>Zuphioides mexicanum</tp:taxon-name></italic> (Chaudoir). Legend: <bold>bc</bold>, bursa copulatrix; <bold>bl</bold>, base of laterotergite; <bold>bs</bold>, bursal sacculus; <bold>bgc1</bold>, base of gonocoxite 1; <bold>co</bold>, common oviduct; <bold>hs</bold>, helminthoid sclerite; <bold>sp</bold>, spermatheca; <bold>spg</bold>, spermathecal gland; <bold>spgd</bold>, spermathecal gland duct. Scale bar = 0.25 mm.</p></caption><graphic xmlns:xlink="http://www.w3.org/1999/xlink" xlink:href="ZooKeys-315-017-g012.jpg" position="float" orientation="portrait" xlink:type="simple"/></fig><fig id="F14" position="float" orientation="portrait"><label>Map 1.</label><caption><p>Outline map of southern North America, Middle America and northern South America, showing generalized geographical range of species of <italic><tp:taxon-name>Coarazuphium</tp:taxon-name></italic>. <bold>A</bold> <italic><tp:taxon-name>Coarazuphium whiteheadi</tp:taxon-name></italic>, new species <bold>B</bold> <italic><tp:taxon-name>Coarazuphium bezerra</tp:taxon-name></italic>, <italic>cessaima</italic>, <italic>formoso</italic>, <italic>pains</italic>, <italic>tapiaguassu</italic> and <italic>tessai</italic>.</p></caption><graphic xmlns:xlink="http://www.w3.org/1999/xlink" xlink:href="ZooKeys-315-017-g014.jpg" position="float" orientation="portrait" xlink:type="simple"/></fig></tp:treatment-sec><ref-list><ref id="B32"><mixed-citation xmlns:xlink="http://www.w3.org/1999/xlink" xlink:type="simple"><person-group><name name-style="western"><surname>Gnaspini</surname><given-names>P</given-names></name><name name-style="western"><surname>Vanin</surname><given-names>SA</given-names></name><name name-style="western"><surname>Godoy</surname><given-names>NM</given-names></name></person-group> (<year>1998</year>) <article-title>A new genus of troglobitic carabid beetle from Brazil (Coleoptera: Carabidae: Zuphiini).</article-title><source>Papéis Avulsos de Zoologia Museu de Zoologia da Universidade de São Paulo</source><volume>40</volume>: <fpage>297</fpage>-<lpage>309</lpage>.</mixed-citation></ref><ref id="B66"><mixed-citation xmlns:xlink="http://www.w3.org/1999/xlink" xlink:type="simple"><person-group><name name-style="western"><surname>Pellegrini</surname><given-names>TG</given-names></name><name name-style="western"><surname>Ferreira</surname><given-names>RL</given-names></name></person-group> (<year>2011b</year>) <article-title><italic>Coarazuphium tapiaguassu</italic> (Coleoptera: Carabidae: Zuphiini), a new Brazilian troglobitic beetle, with ultrastructural analysis and ecological considerations.</article-title><source>Zootaxa</source><volume>3116</volume>: <fpage>47</fpage>-<lpage>58</lpage>.</mixed-citation></ref></ref-list></tp:taxon-treatment>
