# Supplementary material for: Western Hemisphere Zuphiini: descriptions of Coarazuphium whiteheadi, new species, and Zuphioides, new genus, and classification of the genera (Coleoptera, Carabidae)
Source: Zookeys. 2013 Jul 4;(315):17–54. doi: 10.3897/zookeys.315.5293 (PMC3713351; doi:10.3897/zookeys.315.5293)
Supplement: XML Treatment for Zuphioides [file zookeys.315.5293-treatment3.xml]

<!DOCTYPE tp:taxon-treatment
  PUBLIC "-//TaxonX//DTD Taxonomic Treatment Publishing DTD v0 20100105//EN" "tax-treatment-NSO.dtd">
<tp:taxon-treatment xmlns:tp="http://www.plazi.org/taxpub"><tp:treatment-meta><mixed-citation publication-type="journal"><person-group><name><surname>Ball</surname><given-names>George E.</given-names></name><name><surname>Shpeley</surname><given-names>Danny</given-names></name></person-group><article-title>Western Hemisphere Zuphiini: descriptions of <italic>Coarazuphium whiteheadi</italic>, new species, and <italic>Zuphioides</italic>, new genus, and classification of the genera (Coleoptera, Carabidae)</article-title><source>Zookeys</source><day>4</day><month>7</month><year>2013</year><volume>2013</volume><issue>315</issue><fpage>17</fpage><lpage>54</lpage><pub-id pub-id-type="doi">10.3897/zookeys.315.5293</pub-id></mixed-citation></tp:treatment-meta><tp:nomenclature><tp:taxon-name>
                            <tp:taxon-name-part taxon-name-part-type="genus">Zuphioides</tp:taxon-name-part>
                            <object-id xmlns:xlink="http://www.w3.org/1999/xlink" xlink:type="simple">urn:lsid:zoobank.org:act:C477A5DF-BA71-4B4D-B788-DC789857BC6D</object-id>
                            <object-id xmlns:xlink="http://www.w3.org/1999/xlink" xlink:type="simple">http://species-id.net/wiki/Zuphioides</object-id>
                        </tp:taxon-name><tp:taxon-status xmlns:xlink="http://www.w3.org/1999/xlink" xlink:type="simple">gen. n.</tp:taxon-status><tp:nomenclature-citation-list><tp:nomenclature-citation><tp:taxon-name>Zuphium</tp:taxon-name><comment> of authors; (not <xref ref-type="bibr" rid="B41">Latreille 1805</xref> ). <xref ref-type="bibr" rid="B22">Dejean 1831</xref>: 298. <xref ref-type="bibr" rid="B16">Chaudoir 1863</xref> : 313. <xref ref-type="bibr" rid="B17">Chaudoir 1872</xref>: 103. <xref ref-type="bibr" rid="B67">Putzeys 1878</xref> : 55. <xref ref-type="bibr" rid="B43">LeConte 1879</xref>: 62. <xref ref-type="bibr" rid="B36">Horn 1881</xref> : 149. <xref ref-type="bibr" rid="B44">LeConte and Horn 1883</xref>: 141. <xref ref-type="bibr" rid="B7">Bates 1883</xref> : 166. <xref ref-type="bibr" rid="B8">Bates 1891</xref>: 266. <xref ref-type="bibr" rid="B11">Blatchley 1910</xref> : 139, 140. <xref ref-type="bibr" rid="B70">Schaeffer 1910</xref><xref ref-type="bibr" rid="B45">: 396. Leng 1920</xref> : 65. <xref ref-type="bibr" rid="B19">Csiki 1932</xref>: 1562. <xref ref-type="bibr" rid="B48">Liebke 1933</xref> : 461. <xref ref-type="bibr" rid="B20">Darlington 1934</xref>: 128. <xref ref-type="bibr" rid="B21">Darlington 1935</xref> : 213. <xref ref-type="bibr" rid="B10">Blackwelder 1944</xref>: 70. <xref ref-type="bibr" rid="B35">Hatch 1953</xref> : 150. <xref ref-type="bibr" rid="B4">Ball 1960</xref>: 162. <xref ref-type="bibr" rid="B68">Reichardt 1977</xref> : 449. <xref ref-type="bibr" rid="B49">Lindroth 1969</xref>: 1089. <xref ref-type="bibr" rid="B25">Erwin 1979a</xref> : 360. <xref ref-type="bibr" rid="B26">Erwin 1979b</xref>: 564. <xref ref-type="bibr" rid="B38">Kirk 1969</xref> : 17. <xref ref-type="bibr" rid="B27">Erwin 1981</xref>: 189, 205. <xref ref-type="bibr" rid="B55">Mateu 1981</xref> : 111. <xref ref-type="bibr" rid="B28">Erwin 1991</xref>: 42. <xref ref-type="bibr" rid="B59">Mateu 1993</xref> : 490. <xref ref-type="bibr" rid="B13">Bousquet and Larochelle 1993</xref>: 283. <xref ref-type="bibr" rid="B24">Downie and Arnett 1996</xref> : 193. <xref ref-type="bibr" rid="B50">Lorenz 1998</xref>: 479 (in part). <xref ref-type="bibr" rid="B64">Peck and Thomas 1998</xref> : 25. <xref ref-type="bibr" rid="B18">Ciegler 2000</xref>: 127. <xref ref-type="bibr" rid="B6">Ball and Shpeley 2000</xref> : 397. <xref ref-type="bibr" rid="B5">Ball and Bousquet 2001</xref>: 40, 61, 115. <xref ref-type="bibr" rid="B40">Larochelle and Lariviére 2003</xref> : 514 515. <xref ref-type="bibr" rid="B51">Lorenz 2005</xref>: 506 (in part). <xref ref-type="bibr" rid="B29">Erwin et al. 2012</xref> : 32. <xref ref-type="bibr" rid="B12">Bousquet 2012</xref>: 1355. </comment></tp:nomenclature-citation><!--PageBreak--></tp:nomenclature-citation-list></tp:nomenclature><tp:treatment-sec sec-type="Type species"><title>Type species.</title><p><italic><tp:taxon-name>Zuphium mexicanum</tp:taxon-name></italic> Chaudoir, 1863 (here designated).</p></tp:treatment-sec><tp:treatment-sec sec-type="Generic name"><title>Generic name.</title><p>A compound Latinized noun, treated as neuter, from the generic name <italic><tp:taxon-name>Zuphium</tp:taxon-name></italic> and <italic>oides</italic>, resembling; hence meaning “resembling <italic>Zuphium”.</italic></p></tp:treatment-sec><tp:treatment-sec sec-type="Recognition"><title>Recognition.</title><p>With character states of Western Hemisphere <italic><tp:taxon-name>Zuphium</tp:taxon-name></italic> genus-group, restricted as follows: size small, pronotum and dorsal surface of elytra densely setose, setae decumbent, body depressed, integument piceous to rufotestaceous, head capsule posteriorly relatively broad, laterally broadly rounded, antennae elongate, antennomere 1 as long or longer than antennomeres 2–4. Humeri broadly rounded. Metasternum long, metepisternum longer than wide at base. Macropterous. Male genitalia: phallus without dorsal paraostial sclerites (<xref ref-type="fig" rid="F10">Fig. 10D–10F</xref>; cf. <xref ref-type="fig" rid="F13">Fig. 13A–C</xref>, <bold>ps</bold>). Ovipositor: Gonocoxite 2 (<xref ref-type="fig" rid="F11">Figs 11D–F</xref>; cf. <xref ref-type="fig" rid="F11">Figs 11A–C</xref>, <bold>gc2</bold>) short, thick; in lateral aspect falciform, apex pointed; in dorso-ventral aspect, broad, paddle-like, apex broadly rounded, not notched. Female genital tract: without secondary spermathecal gland (<xref ref-type="fig" rid="F12">Fig. 12B</xref>; cf. <xref ref-type="fig" rid="F13">Fig. 13D</xref>, <bold>ssg</bold>).</p></tp:treatment-sec><tp:treatment-sec sec-type="Description"><title>Description.</title><p>None required here. See description of <italic><tp:taxon-name>Zuphioides mexicanum</tp:taxon-name></italic>, below.</p></tp:treatment-sec><tp:treatment-sec sec-type="Habitat"><title>Habitat.</title><p>Members of this genus are mesophilous to hygrophilous, occupying wet meadows and flood plains principally in open sites, but also in shaded areas along streams, in tropical gallery forest. For more details, see <xref ref-type="bibr" rid="B28">Erwin (1991</xref>: 42), <xref ref-type="bibr" rid="B29">Erwin et al. (2012</xref>: 32), and <xref ref-type="bibr" rid="B40">Larochelle and Lariviere (2003</xref>: 514–515). <xref ref-type="bibr" rid="B6">Ball and Shpeley (2000</xref>: 397) mistakenly classified <italic><tp:taxon-name>Zuphium</tp:taxon-name></italic> as “xerophilous”, in part.</p></tp:treatment-sec><tp:treatment-sec><!--Section generated to contain objects referenced in tp:taxon-treatment.--><fig id="F10" position="float" orientation="portrait"><label>Figure 10.</label><caption><p>Digital images of male genitalia. <bold>A</bold>–<bold>C</bold> <italic><tp:taxon-name>Coarazuphium whiteheadi</tp:taxon-name></italic>, new species <bold>D</bold>–<bold>F</bold> <italic><tp:taxon-name>Zuphioides mexicanum</tp:taxon-name></italic> (Chaudoir). <bold>A</bold>, <bold>D</bold> left lateral aspect <bold>B</bold>, <bold>E</bold> dorsal aspect <bold>C</bold>, <bold>F</bold> right lateral aspect. Legend: <bold>ap</bold>, apical portion of phallus; <bold>APL</bold> length of apical portion <bold>; bb</bold>, basal bulb of phallus; <bold>emf</bold>, endophallic terminal microtrichial field; <bold>lp</bold>, left paramere; <bold>LPL</bold>, left paramere length; <bold>om</bold>, ostial membrane; <bold>OML</bold>, periostial membrane length; <bold>pj</bold>, parameral juxta; <bold>PL</bold>, phallus length; <bold>PW</bold>, phallus width; <bold>rp</bold>, right paramere; <bold>RPL</bold>, right paramere length; <bold>s,</bold> shaft of phallus. Scale bars = 0.5 mm.</p></caption><graphic xmlns:xlink="http://www.w3.org/1999/xlink" xlink:href="ZooKeys-315-017-g010.jpg" position="float" orientation="portrait" xlink:type="simple"/></fig><fig id="F13" position="float" orientation="portrait"><label>Figure 13.</label><caption><p>Digital images of male genitalia and line drawing of female reproductive tract of <italic><tp:taxon-name>Zuphium ustum</tp:taxon-name></italic> Klug. <bold>A</bold>–<bold>C</bold> male genitalia, left lateral, dorsal and right lateral aspects, respectively <bold>D</bold> female reproductive tract, ventral aspect. Legend: <bold>ap</bold>, apical portion of phallus; <bold>bb</bold>, basal bulb of phallus; <bold>bc,</bold> bursa copulatrix; <bold>bl</bold>, base of laterotergite; <bold>bgc1</bold>, base of gonocoxite 1; <bold>co</bold>, common oviduct; <bold>lp</bold>, left paramere; <bold>rp</bold>, right paramere; <bold>om</bold>, ostial membrane; <bold>pj</bold>, parameral juxta; <bold>ps</bold>, paraostial sclerites; <bold>rp</bold>, right paramere; <bold>s</bold>, shaft of phallus; <bold>smf</bold>, spiny microtrichial field; <bold>sp</bold>, spermatheca; <bold>spg</bold>, spermathecal gland; <bold>ssg</bold>, secondary spermathecal gland. Scale bars: <bold>A</bold> – <bold>C</bold> = 1 mm; <bold>D</bold> = 0.5 mm.</p></caption><graphic xmlns:xlink="http://www.w3.org/1999/xlink" xlink:href="ZooKeys-315-017-g013.jpg" position="float" orientation="portrait" xlink:type="simple"/></fig><fig id="F11" position="float" orientation="portrait"><label>Figure 11.</label><caption><p>SEM micrographs of female ovipositor sclerites. <bold>A</bold>–<bold>C</bold> <italic><tp:taxon-name>Coarazuphium whiteheadi</tp:taxon-name></italic>, new species <bold>D</bold>–<bold>F</bold> <italic><tp:taxon-name>Zuphioides mexicanum</tp:taxon-name></italic> (Chaudoir). <bold>A</bold>, <bold>D</bold> left lateral aspect <bold>B</bold>, <bold>E</bold> dorsal aspect <bold>C</bold>, <bold>F</bold> ventral aspect. Legend: <bold>fp</bold>, furrow peg; <bold>gc1</bold>, gonocoxite 1; <bold>gc2</bold>, gonocoxite 2; <bold>mpp</bold>, marginal pit pegs; <bold>ns</bold>, nematiform seta; <bold>pso</bold>, preapical setose organ; <bold>ts</bold>, trichoid seta. Scale bars = 100 µm.</p></caption><graphic xmlns:xlink="http://www.w3.org/1999/xlink" xlink:href="ZooKeys-315-017-g011.jpg" position="float" orientation="portrait" xlink:type="simple"/></fig><fig id="F12" position="float" orientation="portrait"><label>Figure 12.</label><caption><p>Line drawings of female reproductive tract, ventral aspect. <bold>A</bold> <italic><tp:taxon-name>Coarazuphium whiteheadi</tp:taxon-name></italic>, new species <bold>B</bold> <italic><tp:taxon-name>Zuphioides mexicanum</tp:taxon-name></italic> (Chaudoir). Legend: <bold>bc</bold>, bursa copulatrix; <bold>bl</bold>, base of laterotergite; <bold>bs</bold>, bursal sacculus; <bold>bgc1</bold>, base of gonocoxite 1; <bold>co</bold>, common oviduct; <bold>hs</bold>, helminthoid sclerite; <bold>sp</bold>, spermatheca; <bold>spg</bold>, spermathecal gland; <bold>spgd</bold>, spermathecal gland duct. Scale bar = 0.25 mm.</p></caption><graphic xmlns:xlink="http://www.w3.org/1999/xlink" xlink:href="ZooKeys-315-017-g012.jpg" position="float" orientation="portrait" xlink:type="simple"/></fig></tp:treatment-sec><ref-list><ref id="B41"><mixed-citation xmlns:xlink="http://www.w3.org/1999/xlink" xlink:type="simple"><person-group><name name-style="western"><surname>Latreille</surname><given-names>PA</given-names></name></person-group> (<year>1805</year>) <source>Genera Crustaceorum et Insectorum secundum ordinem naturalem in familias disposita, iconibus exemplisque plurimis explicata. Tomus primus. Amand Koenig Parisiis et Argentorat, xviii + 302 + [1] pp. + 16 plates.</source></mixed-citation></ref><ref id="B22"><mixed-citation xmlns:xlink="http://www.w3.org/1999/xlink" xlink:type="simple"><person-group><name name-style="western"><surname>Dejean</surname><given-names>PFMA</given-names></name></person-group> (<year>1831</year>) <source>Species général des Coléoptères de la collection de M. le Comte Dejean. Tome V. Méquignon-Marvis, Paris, viii + 883 pp.</source></mixed-citation></ref><ref id="B16"><mixed-citation xmlns:xlink="http://www.w3.org/1999/xlink" xlink:type="simple"><person-group><name name-style="western"><surname>Chaudoir</surname><given-names>M de (1863</given-names></name></person-group> (<year>1862</year>) <article-title>) Matériaux pour servir à l’étude des carabiques.</article-title><source>Bulletin de la Société Impériale des Naturalistes de Moscou</source><volume>35</volume> (<issue>4</issue>): <fpage>275</fpage>-<lpage>320</lpage>.</mixed-citation></ref><ref id="B17"><mixed-citation xmlns:xlink="http://www.w3.org/1999/xlink" xlink:type="simple"><person-group><name name-style="western"><surname>Chaudoir</surname><given-names>M de</given-names></name></person-group> (<year>1872</year>) <source>Descriptions d’espèces nouvelles de carabiques de la tribu truncatipennes, et remarques synonymiques. Revue et Magazin de Zoologie (2) 23: 101–107, 138–143, 168–172, 212–221, 241–250.</source></mixed-citation></ref><ref id="B67"><mixed-citation xmlns:xlink="http://www.w3.org/1999/xlink" xlink:type="simple"><person-group><name name-style="western"><surname>Putzeys</surname><given-names>JAAH</given-names></name></person-group> (<year>1878</year>) <article-title>Descriptions de Carabides nouveaux de la Nouvelle Grenade rapportés par E. Steinheil.</article-title><source>Müncher Entomologischen Gesellschaft Mitteilungen</source><volume>2</volume>: <fpage>54</fpage>-<lpage>76</lpage>.</mixed-citation></ref><ref id="B43"><mixed-citation xmlns:xlink="http://www.w3.org/1999/xlink" xlink:type="simple"><person-group><name name-style="western"><surname>LeConte</surname><given-names>JL</given-names></name></person-group> (<year>1879</year>) <article-title>Synoptic tables, <italic>Panagaeus</italic> Latr., <italic>Micrixys</italic> Lec, <italic>Morio</italic> Latr., <italic>Helluomorpha</italic> Lap., <italic>Galerita</italic> Fab., <italic>Zuphium</italic> Latr., <italic>Diaphorus</italic> Dej.</article-title><source>Bulletin of the Brooklyn Entomological Society</source><volume>2</volume>: <fpage>59</fpage>-<lpage>62</lpage>.</mixed-citation></ref><ref id="B36"><mixed-citation xmlns:xlink="http://www.w3.org/1999/xlink" xlink:type="simple"><person-group><name name-style="western"><surname>Horn</surname><given-names>GH</given-names></name></person-group> (<year>1881</year>) <source>On the genera of Carabidae with special reference to the fauna of Boreal America. Transactions of the American Entomological Society 9: 91–196, plates 1–10.</source></mixed-citation></ref><ref id="B44"><mixed-citation xmlns:xlink="http://www.w3.org/1999/xlink" xlink:type="simple"><person-group><name name-style="western"><surname>LeConte</surname><given-names>JL</given-names></name><name name-style="western"><surname>Horn</surname><given-names>GH</given-names></name></person-group> (<year>1883</year>) <source>Classification of the Coleoptera of North America. Prepared for the Smithsonian Institution. Smithsonian Miscellaneous Collections 26 (4) (no. 507), pp. i-xxxvii, 1–567.</source></mixed-citation></ref><ref id="B7"><mixed-citation xmlns:xlink="http://www.w3.org/1999/xlink" xlink:type="simple"><person-group><name name-style="western"><surname>Bates</surname><given-names>HW</given-names></name></person-group> (<year>1883</year>) <source>Insecta, Coleoptera, Carabidae, Cicindelidae, Supplement, Vol. 1, part 1. In: Godman FD, Salvin O (1879–1911) Biologia Centrali-Americana. Coleoptera, 7 vols. in 17 parts. London, 153–256, plates vi–xii.</source></mixed-citation></ref><ref id="B8"><mixed-citation xmlns:xlink="http://www.w3.org/1999/xlink" xlink:type="simple"><person-group><name name-style="western"><surname>Bates</surname><given-names>HW</given-names></name></person-group> (<year>1891</year>) <source>Additions to the carabideous fauna of Mexico, with remarks on some of the species previously recorded. Transactions of the Royal Entomological Society of London 1891: 223–278, plates 13, 14.</source></mixed-citation></ref><ref id="B11"><mixed-citation xmlns:xlink="http://www.w3.org/1999/xlink" xlink:type="simple"><person-group><name name-style="western"><surname>Blatchley</surname><given-names>WS</given-names></name></person-group> (<year>1910</year>) <source>An illustrated descriptive catalogue of the Coleoptera or beetles, (exclusive of the Rhyncophora) known to occur in Indiana.</source><publisher-name>With bibliography and descriptions of new species. The Nature Publishing Company, Indianapolis</publisher-name>, <publisher-loc>Indiana</publisher-loc>, <lpage>1386</lpage> pp.doi: <ext-link ext-link-type="uri" xlink:href="http://dx.doi.org/10.5962/bhl.title.56580" xlink:type="simple">10.5962/bhl.title.56580</ext-link></mixed-citation></ref><ref id="B70"><mixed-citation xmlns:xlink="http://www.w3.org/1999/xlink" xlink:type="simple"><person-group><name name-style="western"><surname>Schaeffer</surname><given-names>C</given-names></name></person-group> (<year>1910</year>) <article-title>Additions to the Carabidae of North America with notes on species already known. The Museum of the Brooklyn Institute of Arts and Sciences.</article-title><source>Science Bulletin</source><volume>1</volume> (<issue>17</issue>): <fpage>391</fpage>-<lpage>405</lpage>.</mixed-citation></ref><ref id="B45"><mixed-citation xmlns:xlink="http://www.w3.org/1999/xlink" xlink:type="simple"><person-group><name name-style="western"><surname>Leng</surname><given-names>CW</given-names></name></person-group> (<year>1920</year>) <source>Catalogue of the Coleoptera of America North of Mexico. John D. Sherman, Jr., Mt. Vernon N. Y., i-x + 470 pp.</source></mixed-citation></ref><ref id="B19"><mixed-citation xmlns:xlink="http://www.w3.org/1999/xlink" xlink:type="simple"><person-group><name name-style="western"><surname>Csiki</surname><given-names>E</given-names></name></person-group> (<year>1932</year>) <article-title>Carabidae: Harpalinae VII, pars 124.</article-title> In: <person-group><name name-style="western"><surname>Junk</surname><given-names>W</given-names></name><name name-style="western"><surname>Schenkling</surname><given-names>S</given-names></name></person-group> (<role>Eds</role>). <issue-title>Coleopterorum Catalogus.</issue-title><source>Berlin and ‘s-Gravenhage</source>: <fpage>1279</fpage>-<lpage>1598</lpage>.</mixed-citation></ref><ref id="B48"><mixed-citation xmlns:xlink="http://www.w3.org/1999/xlink" xlink:type="simple"><person-group><name name-style="western"><surname>Liebke</surname><given-names>M</given-names></name></person-group> (<year>1933</year>) <article-title>Die amerikanischen Arten der Gattung <italic>Zuphium</italic> (Col. Carab.</article-title><source>) Revista Entomologica</source><volume>3</volume>: <fpage>461</fpage>-<lpage>472</lpage>.</mixed-citation></ref><ref id="B20"><mixed-citation xmlns:xlink="http://www.w3.org/1999/xlink" xlink:type="simple"><person-group><name name-style="western"><surname>Darlington</surname><given-names>PJ Jr</given-names></name></person-group> (<year>1934</year>) <article-title>New West Indian Carabidae, with a list of the Cuban species.</article-title><source>Psyche</source><volume>41</volume>: <fpage>66</fpage>-<lpage>131</lpage>. doi: <ext-link ext-link-type="uri" xlink:href="http://dx.doi.org/10.1155/1934/10161" xlink:type="simple">10.1155/1934/10161</ext-link></mixed-citation></ref><ref id="B21"><mixed-citation xmlns:xlink="http://www.w3.org/1999/xlink" xlink:type="simple"><person-group><name name-style="western"><surname>Darlington</surname><given-names>PJ Jr</given-names></name></person-group> (<year>1935</year>) <article-title>West Indian Carabidae II: itinerary of 1934: forests of Haiti; new species; and a new key to <italic>Colpodes</italic>.</article-title><source>Psyche</source><volume>42</volume>: <fpage>167</fpage>-<lpage>215</lpage>. doi: <ext-link ext-link-type="uri" xlink:href="http://dx.doi.org/10.1155/1935/87848" xlink:type="simple">10.1155/1935/87848</ext-link></mixed-citation></ref><ref id="B10"><mixed-citation xmlns:xlink="http://www.w3.org/1999/xlink" xlink:type="simple"><person-group><name name-style="western"><surname>Blackwelder</surname><given-names>RE</given-names></name></person-group> (<year>1944</year>) <source>Checklist of the coleopterous insects of Mexico, Central America, the West Indies, and South America Part 1. United States National Museum Bulletin, 185 pp.</source></mixed-citation></ref><ref id="B35"><mixed-citation xmlns:xlink="http://www.w3.org/1999/xlink" xlink:type="simple"><person-group><name name-style="western"><surname>Hatch</surname><given-names>MH</given-names></name></person-group> (<year>1953</year>) <source>The Beetles of the Pacific Northwest. 1 Introduction and Adephaga. University of Washington Publications in Biology, 16.</source><publisher-name>Seattle</publisher-name>, <publisher-loc>Washington</publisher-loc>, <lpage>340</lpage> pp.</mixed-citation></ref><ref id="B4"><mixed-citation xmlns:xlink="http://www.w3.org/1999/xlink" xlink:type="simple"><person-group><name name-style="western"><surname>Ball</surname><given-names>GE</given-names></name></person-group> (<year>1960</year>) <source>Carabidae (Latreille, 1810). In: Arnett RH Jr. The beetles of the United States (a manual for identification). Part 1. Archestomata and Adephaga. The Catholic University of America Press, Washington D.C., 55–181.</source></mixed-citation></ref><ref id="B68"><mixed-citation xmlns:xlink="http://www.w3.org/1999/xlink" xlink:type="simple"><person-group><name name-style="western"><surname>Reichardt</surname><given-names>H</given-names></name></person-group> (<year>1977</year>) <article-title>A synopsis of the genera of Neotropical Carabidae (Insecta (Coleoptera).</article-title><source>Quaestiones Entomologicae</source><volume>13</volume>: <fpage>346</fpage>-<lpage>493</lpage>.</mixed-citation></ref><ref id="B49"><mixed-citation xmlns:xlink="http://www.w3.org/1999/xlink" xlink:type="simple"><person-group><name name-style="western"><surname>Lindroth</surname><given-names>CH</given-names></name></person-group> (<year>1969</year>) <source>The ground-beetles (Carabidae excl. Cicindelinae) of Canada and Alaska. Part 6. Opuscula Entomologica, Supplementum 34, 945–1192.</source></mixed-citation></ref><ref id="B25"><mixed-citation xmlns:xlink="http://www.w3.org/1999/xlink" xlink:type="simple"><person-group><name name-style="western"><surname>Erwin</surname><given-names>TL</given-names></name></person-group> (<year>1979a</year>) <article-title>[Chapter] 2.37. The American connection, past and present, as a model blending dispersal and vicariance in the study of biogeography.</article-title> In: <person-group><name name-style="western"><surname>Erwin</surname><given-names>TL</given-names></name><name name-style="western"><surname>Ball</surname><given-names>GE</given-names></name><name name-style="western"><surname>Whitehead</surname><given-names>DR</given-names></name><name name-style="western"><surname>Halpern</surname><given-names>AL</given-names></name></person-group> (<role>eds.</role>). <issue-title>Carabid Beetles: Their Evolution, Natural History, and Classification (Proceedings of the First International Symposium of Carabidology, Smithsonian Institution, Washington, D.</issue-title><source>C., August 21, 23 and 25, 1976) W. Junk b.v., Publishers, The Hague</source>: <fpage>355</fpage>-<lpage>367</lpage>.</mixed-citation></ref><ref id="B26"><mixed-citation xmlns:xlink="http://www.w3.org/1999/xlink" xlink:type="simple"><person-group><name name-style="western"><surname>Erwin</surname><given-names>TL</given-names></name></person-group> (<year>1979b</year>) <source>[Chapter 3.22] Thoughts on the evolutionary history of ground beetles: hypotheses generated from comparative faunal analyses of lowland forest sites in temperate and tropical regions (Coleoptera: Carabidae). IBID, 539–592.</source></mixed-citation></ref><ref id="B38"><mixed-citation xmlns:xlink="http://www.w3.org/1999/xlink" xlink:type="simple"><person-group><name name-style="western"><surname>Kirk</surname><given-names>VM</given-names></name></person-group> (<year>1969</year>) <source>A list of the beetles of South Carolina, Part 1. Northern Coastal Plain. South Carolina Agricultural Experimental Station, Clemson University, Technical Bulletin 1033, 124 pp.</source></mixed-citation></ref><ref id="B27"><mixed-citation xmlns:xlink="http://www.w3.org/1999/xlink" xlink:type="simple"><person-group><name name-style="western"><surname>Erwin</surname><given-names>TL</given-names></name></person-group> (<year>1981</year>) <article-title>Natural History of Plummers Island, Maryland. XXVI. The ground beetles of a temperate forest site (Coleoptera: Carabidae): an analysis of fauna in relation to size, habitat, selection, vagility, seasonality, and extinction. Bulletin of the Biological Society of Washington, No.</article-title><volume>5</volume>: <fpage>105</fpage>-<lpage>224</lpage>.</mixed-citation></ref><ref id="B55"><mixed-citation xmlns:xlink="http://www.w3.org/1999/xlink" xlink:type="simple"><person-group><name name-style="western"><surname>Mateu</surname><given-names>J</given-names></name></person-group> (<year>1981</year>) <article-title>Revision de los <italic>Zuphium</italic> Latreille del Continente Americano (Coleoptera: Carabidae) 1a. Nota.</article-title><source>Folia Entomologica Mexicana</source><volume>47</volume>: <fpage>111</fpage>-<lpage>128</lpage>.</mixed-citation></ref><ref id="B28"><mixed-citation xmlns:xlink="http://www.w3.org/1999/xlink" xlink:type="simple"><person-group><name name-style="western"><surname>Erwin</surname><given-names>TL</given-names></name></person-group> (<year>1991</year>) <article-title>Natural history of the carabid beetles at the BIOLAT Biological Station, Rio Manu, Pakitza, Peru.</article-title><source>Revista Peruana de Entomologia</source><volume>33</volume>: <fpage>1</fpage>-<lpage>85</lpage>.</mixed-citation></ref><ref id="B59"><mixed-citation xmlns:xlink="http://www.w3.org/1999/xlink" xlink:type="simple"><person-group><name name-style="western"><surname>Mateu</surname><given-names>J</given-names></name></person-group> (<year>1993</year>) <article-title>Contribution a la connaissance du genre <italic>Parazuphium</italic> Jeannel en Afrique noir (Coleoptera Carabidae).</article-title><source>Journal of African Zoology</source><volume>107</volume>: <fpage>485</fpage>-<lpage>503</lpage>.</mixed-citation></ref><ref id="B13"><mixed-citation xmlns:xlink="http://www.w3.org/1999/xlink" xlink:type="simple"><person-group><name name-style="western"><surname>Bousquet</surname><given-names>Y</given-names></name><name name-style="western"><surname>Larochelle</surname><given-names>A</given-names></name></person-group> (<year>1993</year>) <source>Catalogue of the Geadephaga (Coleoptera: Trachypachidae, Rhysodidae, Carabidae, including Cicindelini) of America north of Mexico. Entomological Society of Canada, Memoirs, No. 167, 397 pp.</source></mixed-citation></ref><ref id="B24"><mixed-citation xmlns:xlink="http://www.w3.org/1999/xlink" xlink:type="simple"><person-group><name name-style="western"><surname>Downie</surname><given-names>NM</given-names></name><name name-style="western"><surname>Arnett</surname><given-names>RH Jr</given-names></name></person-group> (<year>1996</year>) <source>The Beetles of Northeastern North America. Volume 1.</source><publisher-name>Introduction; Suborders Archostemata, Adephaga, and Polyphaga thru Superfamily Cantharoidea. The Sandhill Crane Press, Publisher. Gainesville</publisher-name>, <publisher-loc>Florida</publisher-loc>, <lpage>880</lpage> pp.</mixed-citation></ref><ref id="B50"><mixed-citation xmlns:xlink="http://www.w3.org/1999/xlink" xlink:type="simple"><person-group><name name-style="western"><surname>Lorenz</surname><given-names>W</given-names></name></person-group> (<year>1998</year>) <source>Systematic List of extant Ground Beetles of the World (Insecta Coleoptera “Geadephaga”: Trachypachidae and Carabidae incl.</source><publisher-name>Paussinae, Cicindelinae, Rhysodinae). Published by Author</publisher-name>, <publisher-loc>Tutzing</publisher-loc>, <lpage>502</lpage> pp.</mixed-citation></ref><ref id="B64"><mixed-citation xmlns:xlink="http://www.w3.org/1999/xlink" xlink:type="simple"><person-group><name name-style="western"><surname>Peck</surname><given-names>SB</given-names></name><name name-style="western"><surname>Thomas</surname><given-names>MC</given-names></name></person-group> (<year>1998</year>) <source>Arthropods of Florida and neighboring land areas. Volume 16. A distributional checklist of the beetles of Florida. Florida Department of Agriculture and Consumer Services, 180 pp.</source></mixed-citation></ref><ref id="B18"><mixed-citation xmlns:xlink="http://www.w3.org/1999/xlink" xlink:type="simple"><person-group><name name-style="western"><surname>Ciegler</surname><given-names>J</given-names></name></person-group> (<year>2000</year>) <source>Ground Beetles and Wrinkled Bark Beetles of South Carolina (Coleoptera: Geadephaga: Carabidae and Rhysodidae).</source><publisher-name>South Carolina and Forestry Research System, Clemson University Clemson</publisher-name>, <publisher-loc>South Carolina</publisher-loc>, <lpage>149</lpage> pp.</mixed-citation></ref><ref id="B6"><mixed-citation xmlns:xlink="http://www.w3.org/1999/xlink" xlink:type="simple"><person-group><name name-style="western"><surname>Ball</surname><given-names>GE</given-names></name><name name-style="western"><surname>Shpeley</surname><given-names>D</given-names></name></person-group> (<year>2000</year>) <article-title>[Chapter] 19 Carabidae.</article-title> In: <person-group><name name-style="western"><surname>Llorente</surname><given-names>BJ</given-names></name><name name-style="western"><surname>González</surname><given-names>SE</given-names></name><name name-style="western"><surname>Papavero</surname><given-names>N</given-names></name></person-group> (<role>Eds</role>). <issue-title>Biodiversidad, taxonomía y biogeografía de artropodos de México: hacia una syntesis de su conocimientos, Volumen II.</issue-title><source>Universidad Nacional Autonoma de México, México, DF</source>: <fpage>363</fpage>-<lpage>399</lpage>.</mixed-citation></ref><ref id="B5"><mixed-citation xmlns:xlink="http://www.w3.org/1999/xlink" xlink:type="simple"><person-group><name name-style="western"><surname>Ball</surname><given-names>GE</given-names></name><name name-style="western"><surname>Bousquet</surname><given-names>Y</given-names></name></person-group> (<year>2001</year>) <source>Family 6, Carabidae. In: Arnett RH Jr., Thomas MC (Eds) American beetles, Volume 1. CRC Press, Boca Raton/ London/ New York/ Washington, D. C., 32–133.</source></mixed-citation></ref><ref id="B40"><mixed-citation xmlns:xlink="http://www.w3.org/1999/xlink" xlink:type="simple"><person-group><name name-style="western"><surname>Larochelle</surname><given-names>A</given-names></name><name name-style="western"><surname>Larivière</surname><given-names>M-C</given-names></name></person-group> (<year>2003</year>) <source>A natural history of the ground beetles (Coleoptera: Carabidae) of America north of Mexico.</source><publisher-name>Pensoft</publisher-name>, <publisher-loc>Sofia-Moscow</publisher-loc>, <lpage>583</lpage> pp.</mixed-citation></ref><ref id="B51"><mixed-citation xmlns:xlink="http://www.w3.org/1999/xlink" xlink:type="simple"><person-group><name name-style="western"><surname>Lorenz</surname><given-names>W</given-names></name></person-group> (<year>2005</year>) <source>Systematic List of extant Ground Beetles of the World (Insecta Coleoptera “Geadephaga”: Trachypachidae and Carabidae incl. Paussinae, Cicindelinae, Rhysodinae). Ed. 2.</source><publisher-name>Published by Author</publisher-name>, <publisher-loc>Tutzing</publisher-loc>, <lpage>530</lpage> pp.</mixed-citation></ref><ref id="B29"><mixed-citation xmlns:xlink="http://www.w3.org/1999/xlink" xlink:type="simple"><person-group><name name-style="western"><surname>Erwin</surname><given-names>TL</given-names></name><name name-style="western"><surname>Micheli</surname><given-names>CJ</given-names></name><name name-style="western"><surname>Hevel</surname><given-names>GF</given-names></name></person-group> (<year>2012</year>) <source>The beetle family Carabidae of Guyane (French Guyana): the tribes, genera, number of species known, with notes on their ways of life (Insecta: Coleoptera: Adephaga). Supplement au Tome 15 du Le Coléoptériste (ACOREP), Vol. 5, 92 pp.</source></mixed-citation></ref><ref id="B12"><mixed-citation xmlns:xlink="http://www.w3.org/1999/xlink" xlink:type="simple"><person-group><name name-style="western"><surname>Bousquet</surname><given-names>Y</given-names></name></person-group> (<year>2012</year>) <article-title>Catalogue of Geadephaga (Coleoptera, Adephaga) of America, north of Mexico.</article-title><source>ZooKeys</source><volume>245</volume>: <fpage>1</fpage>-<lpage>1722</lpage>. doi: <ext-link ext-link-type="uri" xlink:href="http://dx.doi.org/10.3897/zookeys.245.3416" xlink:type="simple">10.3897/zookeys.245.3416</ext-link></mixed-citation></ref></ref-list></tp:taxon-treatment>
