# Supplementary material for: Western Hemisphere Zuphiini: descriptions of Coarazuphium whiteheadi, new species, and Zuphioides, new genus, and classification of the genera (Coleoptera, Carabidae)
Source: Zookeys. 2013 Jul 4;(315):17–54. doi: 10.3897/zookeys.315.5293 (PMC3713351; doi:10.3897/zookeys.315.5293)
Supplement: XML Treatment for Zuphioides mexicanum [file zookeys.315.5293-treatment4.xml]

<!DOCTYPE tp:taxon-treatment
  PUBLIC "-//TaxonX//DTD Taxonomic Treatment Publishing DTD v0 20100105//EN" "tax-treatment-NSO.dtd">
<tp:taxon-treatment xmlns:tp="http://www.plazi.org/taxpub"><tp:treatment-meta><mixed-citation publication-type="journal"><person-group><name><surname>Ball</surname><given-names>George E.</given-names></name><name><surname>Shpeley</surname><given-names>Danny</given-names></name></person-group><article-title>Western Hemisphere Zuphiini: descriptions of <italic>Coarazuphium whiteheadi</italic>, new species, and <italic>Zuphioides</italic>, new genus, and classification of the genera (Coleoptera, Carabidae)</article-title><source>Zookeys</source><day>4</day><month>7</month><year>2013</year><volume>2013</volume><issue>315</issue><fpage>17</fpage><lpage>54</lpage><pub-id pub-id-type="doi">10.3897/zookeys.315.5293</pub-id></mixed-citation></tp:treatment-meta><tp:nomenclature><tp:taxon-name>
                            <tp:taxon-name-part taxon-name-part-type="genus">Zuphioides</tp:taxon-name-part>
                            <tp:taxon-name-part taxon-name-part-type="species">mexicanum</tp:taxon-name-part>
                            <object-id xmlns:xlink="http://www.w3.org/1999/xlink" xlink:type="simple">http://species-id.net/wiki/Zuphioides_mexicanum</object-id>
                        </tp:taxon-name><tp:taxon-authority>(Chaudoir)</tp:taxon-authority><xref ref-type="fig" rid="F1">Figs 1B</xref><xref ref-type="fig" rid="F2">, 2B</xref><xref ref-type="fig" rid="F3">, 3B</xref><xref ref-type="fig" rid="F4">, 4C, 4D</xref><xref ref-type="fig" rid="F5">, 5C, 5D</xref><xref ref-type="fig" rid="F7">, 7A–7F</xref><xref ref-type="fig" rid="F8">, 8D–8F</xref><xref ref-type="fig" rid="F9">, 9A</xref><xref ref-type="fig" rid="F10">, 10D–10F</xref><xref ref-type="fig" rid="F11">, 11D–11F</xref><xref ref-type="fig" rid="F12">, 12B</xref><tp:nomenclature-citation-list><tp:nomenclature-citation><tp:taxon-name>Zuphium mexicanum</tp:taxon-name><comment><xref ref-type="bibr" rid="B7">Chaudoir, 1862: 314. Bates 1883</xref> : 166. <xref ref-type="bibr" rid="B55">Mateu 1981</xref>: 125. </comment></tp:nomenclature-citation><tp:nomenclature-citation><tp:taxon-name>Zuphium vicinum</tp:taxon-name><comment><xref ref-type="bibr" rid="B62">Liebke, 1933: 471. Mroczkowski 1960</xref> : 400. <xref ref-type="bibr" rid="B57">Mateu 1985</xref>: 329. </comment></tp:nomenclature-citation></tp:nomenclature-citation-list></tp:nomenclature><tp:treatment-sec sec-type="Type material"><title>Type material.</title><p>For <italic><tp:taxon-name>Zuphioides mexicanum</tp:taxon-name></italic>, two females, Oberthür-Chaudoir Collection, in front of the following box label: “mexicanum/ Chaud/ Mexique/ 57. Sallé”. LECTOTYPE female, labeled as follows: “33”/ “Ex Musaeo/Chaudoir” [red print]; “Lecto/type” [circular, ringed with red]; in Museum National d’Histoire Naturelle, Paris; PARALECTOTYPE labeled “ Ex Musaeo/Chaudoir” [red print]. Designated by <xref ref-type="bibr" rid="B57">Mateu (1985</xref>: 330). For <italic><tp:taxon-name>Zuphium vicinum</tp:taxon-name></italic>, holotype, in Institute of Zoology, Polish Academy of Sciences, Warsawa, #1711.</p></tp:treatment-sec><tp:treatment-sec sec-type="Type area"><title>Type area.</title><p>Indicated by <xref ref-type="bibr" rid="B57">Mateu (1985</xref>: 330) as Veracruz, for <italic><tp:taxon-name>Zuphioides mexicanum</tp:taxon-name></italic>; for <italic><tp:taxon-name>Zuphium vicinum</tp:taxon-name></italic>, “Mexico”.</p></tp:treatment-sec><tp:treatment-sec sec-type="Specific epithet"><title>Specific epithet.</title><p>A Latinized eponym, nominative case, based on the name of the country in which the type locality is located.</p></tp:treatment-sec><tp:treatment-sec sec-type="Description"><title>Description.</title><p><italic>Size and proportions</italic>. Small, OBL 4.88–4.96 mm; EW 1.60–1.62 mm A1L/A2–4L 0.90–1.00; HW/PW 0.92–0.97. (For seven species of <italic><tp:taxon-name>Zuphioides</tp:taxon-name></italic>: OBL 4.64–6.586 mm; EW 1.60–1.84 mm A1L/A2–4L 0.88–1.12; HW/PW 0.91–0.97).</p><p><italic>Color</italic>. Body rufotestaceous; appendages slightly paler; vestiture testaceous.</p><!--PageBreak--><p><italic>Habitus</italic> (<xref ref-type="fig" rid="F1">Fig. 1B</xref>). Flat, overall. Head capsule (dorsal aspect, <xref ref-type="fig" rid="F2">Fig. 2B</xref>) trapezoidal, obtusely angulate posteriolaterally.</p><p><italic>Eyes</italic> (<xref ref-type="fig" rid="F3">Figs 3B</xref>). Convex, easily seen, ommatidia clearly evident at 50× (about 16 ommatidia are crossed on a horizontal diameter).</p><p><italic>Pronotum</italic>. Narrow.</p><p><italic>Elytra</italic> (<xref ref-type="fig" rid="F1">Fig. 1B</xref>). Lateral margins straight, not bowed, parallel to one another.</p><p><italic>Microsculpture</italic>. Dorsal surface of head capsule (including clypeus) and pronotum smooth, microlines not evident; labrum and elytra with microlines fine (not easily seen at 50× or lower magnification), mesh pattern isodiametric. Ventral surface with microlines fine, generally transverse.</p><p><italic>Luster</italic>. Dorsal surface of head and pronotum shiny, elytra somewhat duller.</p><p><italic>Body vestiture and punctation</italic>. Dorsal surface of head and pronotum sparsely punctate, vestiture sparse. Elytra and abdominal sterna III-VII with punctation and vestiture dense, vestitural setae decumbent.</p><p><italic>Fixed setae</italic>. Head (<xref ref-type="fig" rid="F4">Fig. 4C</xref>): clypeus one pair; head capsule with anterior pair of supraorbitals (<bold>asos</bold>) above eyes; posterior pair of supraorbitals (<bold>psos</bold>) posteriad eyes; one pair of postocular setae (<bold>pos</bold>) immediately behind eyes, laterally; one pair of occipital setae (<bold>ocs</bold>) posteriorly and mediad eyes; posterior supernumerary setae lacking. Antennomere 1 (<xref ref-type="fig" rid="F4">Figs 4B, 4D</xref>, <bold>as1</bold>) with single long seta distally, in addition to decumbent vestiture and row of small erect setae (<bold>as2</bold>, <bold>as3</bold>). Pronotum with two pairs of lateral marginal setae, anterior pair in anterior 1/8, posterior pair at posteriolateral angles. Prosternum with one pair setae anterioventrally (<xref ref-type="fig" rid="F9">Fig. 9B</xref>). Elytra: each elytron anteriorly with parascutellar seta; lateral setae about 21 (one group anteriorly, one group posteriorly, and single seta medially. Abdominal sterna IV-VI without evident ambulatory setae, sternum VII with pair of long setae near posterior margin.</p><p><italic>Head</italic>, <italic>dorsal aspect</italic> (<xref ref-type="fig" rid="F4">Fig. 4C</xref>). Occiput posteriorly and postocciput markedly constricted, in form of narrow neck, postoccipital suture evident. Frontoclypeal suture present. Genal sulcus (<bold>gs</bold>) prominent, but less so than in <italic><tp:taxon-name>Coarazuphium</tp:taxon-name></italic> (cf. <xref ref-type="fig" rid="F4">Fig. 4A</xref>).</p><p><italic>Eyes</italic> (<xref ref-type="fig" rid="F4">Fig. 4B</xref>). Macrophthalmous, markedly convex, readily seen, ommatidia evident at 50×, or lower magnification.</p><p><italic>Antennae</italic> (<xref ref-type="fig" rid="F4">Fig. 4D</xref>). Antennae filiform, extended about body length. Antennomere 1 rather slender, slightly longer than antennomeres a2-a4; antennomere 2 short, about half length of a3; antennomeres 3-11 narrow, cylindrical, distinctly longer than wide.</p><p><italic>Mouthparts</italic>. As described for <italic><tp:taxon-name>Zuphium</tp:taxon-name></italic> genus-group, above. <italic>Labrum</italic> (<xref ref-type="fig" rid="F5">Fig. 5C</xref>). Anterior margin concave. Epipharynx (<xref ref-type="fig" rid="F5">Fig. 5D</xref>). <italic>Mandibles</italic> (<xref ref-type="fig" rid="F7">Figs 7A–7F</xref>). <italic>Maxillae</italic> (<xref ref-type="fig" rid="F8">Figs 8D, 8E</xref>). <italic>Labium</italic>, <italic>ventral aspect</italic> (<xref ref-type="fig" rid="F8">Fig. 8F</xref>).</p><p><italic>Pronotum</italic> (<xref ref-type="fig" rid="F1">Fig. 1B</xref>). Anterior margin truncate, lateral margins markedly sinuate posteriorly, posteriolateral angles prominent, dentiform, slightly anteriad posterior margin; surface impressions (anterior and posterior transverse and median longitudinal) shallow; lateral grooves and posteriolateral impressions moderately deep.</p><!--PageBreak--><!--PageBreak--><p><!--PageBreak--> <italic>Pterothorax</italic>. Metasternum of average length; metepisternum elongate, lateral margin longer than anterior margin.</p><p><italic>Elytra</italic> (<xref ref-type="fig" rid="F1">Fig. 1B</xref>). Separate from one another, not fused along suture. Each elytron more or less rectangular, lateral margin straight; humerus projected anteriorly, basal ridge straight; apical margin truncate, with narrow band of membrane. Surface with striae very shallow, intervals almost flat.</p><p><italic>Hind wings</italic>. Macropterous; wings folded beneath elytra at rest.</p><p><italic>Legs</italic>. Male fore-tarsus (<xref ref-type="fig" rid="F9">Fig. 9A</xref>).</p><p><italic>Abdomen</italic>. As described for Western Hemisphere <italic><tp:taxon-name>Zuphium</tp:taxon-name></italic> genus-group.</p><p><italic>Male genitalia</italic> (<xref ref-type="fig" rid="F10">Figs 10D–10F</xref>). Phallus narrow (PW/PL 0.254), slightly curved ventrally, narrowed apically, apical margin rounded, apical portion very short (AL/PL 0.036), ostial membrane extensive (OM/PL 0.317). Left paramere (<bold>lp</bold>) conchoid. Right paramere (<bold>rp</bold>) short, ovoid in form (RP/LP 0.317).</p><p><italic>Female genitalia</italic>: <italic>ovipositor</italic> (<xref ref-type="fig" rid="F11">Figs 11D–11F</xref>). Gonocoxite 1 (<bold>gc1</bold>) with patch of long trichoid setae distally on ventral surface. Gonocoxite 2 (<bold>gc2</bold>) short, thick; in lateral aspect falciform, apex pointed, row of four long trichoid setae dorso- and ventro-laterally; in dorso-ventral aspect, broad, paddle-like, apex broadly rounded, not notched; otherwise, as described for Western Hemisphere <italic><tp:taxon-name>Zuphium</tp:taxon-name></italic> genus-group.</p><p><italic>Female genital tract</italic> (<xref ref-type="fig" rid="F12">Fig. 12B</xref>). Bursa copulatrix (<bold>bc</bold>) bulbous (collapsed in <xref ref-type="fig" rid="F12">Fig. 12B</xref>), inserted at base of common oviduct (<bold>co</bold>). Spermatheca (<bold>sp</bold>) inserted near junction of common oviduct and bursa copulatrix, markedly elongate and slender, with helminthoid sclerite (<bold>hs</bold>) at base. Spermathecal gland duct inserted near base of spermatheca, with distinct swelling proximad spermathecal gland (<bold>spg</bold>). Without secondary spermathecal gland.</p></tp:treatment-sec><tp:treatment-sec sec-type="Geographical distribution"><title>Geographical distribution.</title><p>This species ranges from northern Mexico (states of Nuevo Leon, Nayarit, and Tamaulipas) northward to southwestern U.S.A (states of Arizona, New Mexico, and Texas; <xref ref-type="bibr" rid="B12">Bousquet (2012</xref>: 1357).</p><!--PageBreak--><!--PageBreak--></tp:treatment-sec><tp:treatment-sec><!--Section generated to contain objects referenced in tp:taxon-treatment.--><fig id="F1" position="float" orientation="portrait"><label>Figure 1.</label><caption><p>Habitus, dorsal aspect, of: <bold>A</bold> <italic><tp:taxon-name>Coarazuphium whiteheadi</tp:taxon-name></italic>, new species <bold>B</bold> <italic><tp:taxon-name>Zuphioides mexicanum</tp:taxon-name></italic> (Chaudoir). Scale bars = 5 mm.</p></caption><graphic xmlns:xlink="http://www.w3.org/1999/xlink" xlink:href="ZooKeys-315-017-g001.jpg" position="float" orientation="portrait" xlink:type="simple"/></fig><fig id="F2" position="float" orientation="portrait"><label>Figure 2.</label><caption><p>Head, dorsal aspect, of: <bold>A</bold> <italic><tp:taxon-name>Coarazuphium whiteheadi</tp:taxon-name></italic>, new species <bold>B</bold> <italic><tp:taxon-name>Zuphioides mexicanum</tp:taxon-name></italic> (Chaudoir). Scale bars = 1 mm.</p></caption><graphic xmlns:xlink="http://www.w3.org/1999/xlink" xlink:href="ZooKeys-315-017-g002.jpg" position="float" orientation="portrait" xlink:type="simple"/></fig><fig id="F3" position="float" orientation="portrait"><label>Figure 3.</label><caption><p>Head and prothorax, lateral aspect, of: <bold>A</bold> <italic><tp:taxon-name>Coarazuphium whiteheadi</tp:taxon-name></italic>, new species <bold>B</bold> <italic><tp:taxon-name>Zuphioides mexicanum</tp:taxon-name></italic> (Chaudoir). Legend: arrow indicates eye. Scale bars = 1 mm.</p></caption><graphic xmlns:xlink="http://www.w3.org/1999/xlink" xlink:href="ZooKeys-315-017-g003.jpg" position="float" orientation="portrait" xlink:type="simple"/></fig><fig id="F4" position="float" orientation="portrait"><label>Figure 4.</label><caption><p>SEM micrographs of head and antennomere 1, dorsal aspect. <bold>A</bold> and <bold>B</bold> <italic><tp:taxon-name>Coarazuphium whiteheadi</tp:taxon-name></italic>, new species <bold>C</bold> and <bold>D</bold> <italic><tp:taxon-name>Zuphioides mexicanum</tp:taxon-name></italic> (Chaudoir). Legend: <bold>a1</bold>, antennomere 1; <bold>as1, as2, as3,</bold> erect setae on antennomere 1; <bold>asos</bold>, anterior supraorbital seta; <bold>cl</bold>, clypeus; <bold>e</bold>, eye; <bold>gs</bold>, genal sulcus; <bold>n</bold>, neck; <bold>ocs</bold>, occipital seta; <bold>pocs</bold>, postoccipital suture; <bold>pos</bold>, postocular seta; <bold>psos</bold>, posterior supraorbital seta; <bold>ss</bold>, posterior supernumerary seta. Scale bars: <bold>A</bold> and <bold>C</bold> = 500 µm; <bold>B</bold> and <bold>D</bold> = 200 µm.</p></caption><graphic xmlns:xlink="http://www.w3.org/1999/xlink" xlink:href="ZooKeys-315-017-g004.jpg" position="float" orientation="portrait" xlink:type="simple"/></fig><fig id="F5" position="float" orientation="portrait"><label>Figure 5.</label><caption><p>SEM micrographs of labra. <bold>A</bold> and <bold>B</bold> dorsal and ventral aspects, respectively, of <italic><tp:taxon-name>Coarazuphium whiteheadi</tp:taxon-name></italic>, new species <bold>C</bold> and <bold>D</bold> dorsal and ventral aspects, respectively, of <italic><tp:taxon-name>Zuphioides mexicanum</tp:taxon-name></italic> (Chaudoir). Legend: <bold>cr</bold>, crepis; <bold>ls</bold>, lateral seta; <bold>ped</bold>, pedium; <bold>pp</bold>, parapedial projection; <bold>ps</bold>, parapedial seta. Scale bars = 100 µm.</p></caption><graphic xmlns:xlink="http://www.w3.org/1999/xlink" xlink:href="ZooKeys-315-017-g005.jpg" position="float" orientation="portrait" xlink:type="simple"/></fig><fig id="F7" position="float" orientation="portrait"><label>Figure 7.</label><caption><p>SEM micrographs of mandibles of <italic><tp:taxon-name>Zuphioides mexicanum</tp:taxon-name></italic> (Chaudoir). <bold>A</bold> and <bold>D</bold> dorsal aspect <bold>B</bold> and <bold>E</bold> ventral aspect <bold>C</bold> and <bold>F</bold> lateral aspect. Legend: <bold>art</bold>, anterior retinacular tooth; <bold>bb</bold>, basal brush; <bold>it</bold>, incisor tooth; <bold>mt</bold>, molar tooth; <bold>pmt</bold>, premolar tooth; <bold>prt</bold>, posterior retinacular ridge; <bold>rr</bold>, retinacular ridge; <bold>s</bold>, scrobe; <bold>ss</bold>, scrobal seta; <bold>tr,</bold> terebral ridge; <bold>tt</bold>, terebral tooth; <bold>vg</bold>, ventral groove; <bold>vm</bold>, ventral microtrichia. Scale bars = 100 µm.</p></caption><graphic xmlns:xlink="http://www.w3.org/1999/xlink" xlink:href="ZooKeys-315-017-g007.jpg" position="float" orientation="portrait" xlink:type="simple"/></fig><fig id="F8" position="float" orientation="portrait"><label>Figure 8.</label><caption><p>SEM micrographs of left maxillae and labia. <bold>A</bold>–<bold>C</bold> <italic><tp:taxon-name>Coarazuphium whiteheadi</tp:taxon-name></italic>, new species <bold>D</bold>–<bold>F</bold> <italic><tp:taxon-name>Zuphioides mexicanum</tp:taxon-name></italic> (Chaudoir). Legend: <bold>bs</bold>, basistipes; <bold>bss</bold>, basistipital seta; <bold>c</bold>, cardo; <bold>ds</bold>, distitipes; <bold>el</bold>, epilobe; <bold>g1</bold>, galeomere 1; <bold>g2</bold>, galeomere 2; <bold>gls</bold>, glossal sclerite; <bold>l</bold>, lacinia; <bold>lp1</bold>, labial palpomere 1; <bold>lp2</bold>, labial palpomere 2; <bold>lp2s</bold>, labial palpomere 2 seta; <bold>lp3</bold>, labial palpomere 3; <bold>lt</bold>, lacinial tooth; <bold>mll</bold>, mental lateral lobe; <bold>mp1</bold>, maxillary palpomere 1; <bold>mp2</bold>, maxillary palpomere 2; <bold>mp3,</bold> maxillary palpomere 3; <bold>mp4</bold>, maxillary palpomere 4; <bold>mt</bold>, mental tooth; <bold>pgl</bold>, paraglossa; <bold>pgr</bold>, palpiger; <bold>pl</bold>, palpifer; <bold>pls</bold>, palpifer seta; <bold>pms</bold>, paramedial mental seta; <bold>sm</bold>, submentum; <bold>sms</bold>, submental seta; <bold>tgs</bold>, terminal glossal seta; <bold>vgs</bold>, ventral glossal seta. Scale bars = 100 µm.</p></caption><graphic xmlns:xlink="http://www.w3.org/1999/xlink" xlink:href="ZooKeys-315-017-g008.jpg" position="float" orientation="portrait" xlink:type="simple"/></fig><fig id="F9" position="float" orientation="portrait"><label>Figure 9.</label><caption><p><bold>A</bold> SEM micrograph of fore tarsus of <italic><tp:taxon-name>Zuphioides mexicanum</tp:taxon-name></italic> (Chaudoir). Legend: <bold>as</bold>, articulo-seta; <bold>ts</bold>, trichoid seta. Scale bar = 100 µm. <bold>B</bold> Line drawing of prothorax and base of head, ventral aspect, of <italic><tp:taxon-name>Coarazuphium whiteheadi</tp:taxon-name></italic>, new species. Only medial pair of prominent prosternal setae illustrated, vestiture omitted. Scale bar = 1 mm.</p></caption><graphic xmlns:xlink="http://www.w3.org/1999/xlink" xlink:href="ZooKeys-315-017-g009.jpg" position="float" orientation="portrait" xlink:type="simple"/></fig><fig id="F10" position="float" orientation="portrait"><label>Figure 10.</label><caption><p>Digital images of male genitalia. <bold>A</bold>–<bold>C</bold> <italic><tp:taxon-name>Coarazuphium whiteheadi</tp:taxon-name></italic>, new species <bold>D</bold>–<bold>F</bold> <italic><tp:taxon-name>Zuphioides mexicanum</tp:taxon-name></italic> (Chaudoir). <bold>A</bold>, <bold>D</bold> left lateral aspect <bold>B</bold>, <bold>E</bold> dorsal aspect <bold>C</bold>, <bold>F</bold> right lateral aspect. Legend: <bold>ap</bold>, apical portion of phallus; <bold>APL</bold> length of apical portion <bold>; bb</bold>, basal bulb of phallus; <bold>emf</bold>, endophallic terminal microtrichial field; <bold>lp</bold>, left paramere; <bold>LPL</bold>, left paramere length; <bold>om</bold>, ostial membrane; <bold>OML</bold>, periostial membrane length; <bold>pj</bold>, parameral juxta; <bold>PL</bold>, phallus length; <bold>PW</bold>, phallus width; <bold>rp</bold>, right paramere; <bold>RPL</bold>, right paramere length; <bold>s,</bold> shaft of phallus. Scale bars = 0.5 mm.</p></caption><graphic xmlns:xlink="http://www.w3.org/1999/xlink" xlink:href="ZooKeys-315-017-g010.jpg" position="float" orientation="portrait" xlink:type="simple"/></fig><fig id="F11" position="float" orientation="portrait"><label>Figure 11.</label><caption><p>SEM micrographs of female ovipositor sclerites. <bold>A</bold>–<bold>C</bold> <italic><tp:taxon-name>Coarazuphium whiteheadi</tp:taxon-name></italic>, new species <bold>D</bold>–<bold>F</bold> <italic><tp:taxon-name>Zuphioides mexicanum</tp:taxon-name></italic> (Chaudoir). <bold>A</bold>, <bold>D</bold> left lateral aspect <bold>B</bold>, <bold>E</bold> dorsal aspect <bold>C</bold>, <bold>F</bold> ventral aspect. Legend: <bold>fp</bold>, furrow peg; <bold>gc1</bold>, gonocoxite 1; <bold>gc2</bold>, gonocoxite 2; <bold>mpp</bold>, marginal pit pegs; <bold>ns</bold>, nematiform seta; <bold>pso</bold>, preapical setose organ; <bold>ts</bold>, trichoid seta. Scale bars = 100 µm.</p></caption><graphic xmlns:xlink="http://www.w3.org/1999/xlink" xlink:href="ZooKeys-315-017-g011.jpg" position="float" orientation="portrait" xlink:type="simple"/></fig><fig id="F12" position="float" orientation="portrait"><label>Figure 12.</label><caption><p>Line drawings of female reproductive tract, ventral aspect. <bold>A</bold> <italic><tp:taxon-name>Coarazuphium whiteheadi</tp:taxon-name></italic>, new species <bold>B</bold> <italic><tp:taxon-name>Zuphioides mexicanum</tp:taxon-name></italic> (Chaudoir). Legend: <bold>bc</bold>, bursa copulatrix; <bold>bl</bold>, base of laterotergite; <bold>bs</bold>, bursal sacculus; <bold>bgc1</bold>, base of gonocoxite 1; <bold>co</bold>, common oviduct; <bold>hs</bold>, helminthoid sclerite; <bold>sp</bold>, spermatheca; <bold>spg</bold>, spermathecal gland; <bold>spgd</bold>, spermathecal gland duct. Scale bar = 0.25 mm.</p></caption><graphic xmlns:xlink="http://www.w3.org/1999/xlink" xlink:href="ZooKeys-315-017-g012.jpg" position="float" orientation="portrait" xlink:type="simple"/></fig></tp:treatment-sec><ref-list><ref id="B7"><mixed-citation xmlns:xlink="http://www.w3.org/1999/xlink" xlink:type="simple"><person-group><name name-style="western"><surname>Bates</surname><given-names>HW</given-names></name></person-group> (<year>1883</year>) <source>Insecta, Coleoptera, Carabidae, Cicindelidae, Supplement, Vol. 1, part 1. In: Godman FD, Salvin O (1879–1911) Biologia Centrali-Americana. Coleoptera, 7 vols. in 17 parts. London, 153–256, plates vi–xii.</source></mixed-citation></ref><ref id="B55"><mixed-citation xmlns:xlink="http://www.w3.org/1999/xlink" xlink:type="simple"><person-group><name name-style="western"><surname>Mateu</surname><given-names>J</given-names></name></person-group> (<year>1981</year>) <article-title>Revision de los <italic>Zuphium</italic> Latreille del Continente Americano (Coleoptera: Carabidae) 1a. Nota.</article-title><source>Folia Entomologica Mexicana</source><volume>47</volume>: <fpage>111</fpage>-<lpage>128</lpage>.</mixed-citation></ref><ref id="B62"><mixed-citation xmlns:xlink="http://www.w3.org/1999/xlink" xlink:type="simple"><person-group><name name-style="western"><surname>Mroczkowski</surname><given-names>M</given-names></name></person-group> (<year>1960</year>) <article-title>List of type specimens in the collection of the Institute of Zoology of the Polish Academy of Sciences in Warzawa III. Carabidae (Coleoptera).</article-title><source>Annales Zoologici</source><volume>18</volume>: <fpage>365</fpage>-<lpage>409</lpage>.</mixed-citation></ref><ref id="B57"><mixed-citation xmlns:xlink="http://www.w3.org/1999/xlink" xlink:type="simple"><person-group><name name-style="western"><surname>Mateu</surname><given-names>J</given-names></name></person-group> (<year>1985</year>) <article-title>A propos de trois espèces du genre Z <italic>uphium</italic> d’Amerique du Sud décrites par M. Liebke (Col. Carabidae). Nouvelles Revue d’Entomologie (N.S.</article-title><source>)</source><volume>2</volume> (<issue>3</issue>): <fpage>329</fpage>-<lpage>330</lpage>.</mixed-citation></ref><ref id="B12"><mixed-citation xmlns:xlink="http://www.w3.org/1999/xlink" xlink:type="simple"><person-group><name name-style="western"><surname>Bousquet</surname><given-names>Y</given-names></name></person-group> (<year>2012</year>) <article-title>Catalogue of Geadephaga (Coleoptera, Adephaga) of America, north of Mexico.</article-title><source>ZooKeys</source><volume>245</volume>: <fpage>1</fpage>-<lpage>1722</lpage>. doi: <ext-link ext-link-type="uri" xlink:href="http://dx.doi.org/10.3897/zookeys.245.3416" xlink:type="simple">10.3897/zookeys.245.3416</ext-link></mixed-citation></ref></ref-list></tp:taxon-treatment>
